# Supplementary material for: (11R,11aS)-11-Hydr­oxy-1,5,11,11a-tetra­hydro-1-benzothieno[2,3-f]indolizin-3(2H)-one
Source: Acta Crystallogr Sect E Struct Rep Online. 2008 May 30;64(Pt 6):o1164–5. doi: 10.1107/S1600536808015456 (PMC2961476; doi:10.1107/S1600536808015456)
Supplement: Supplementary file 2 [file e-64-o1164-Isup2.hkl]

# 
# h,k,l, Fc-squared, Fo-squared, sigma(Fo-squared) and status flag 
# 
data_I
_shelx_title ' EXP_271 IN P2(1)2(1)2(1)' 
_shelx_refln_list_code          4 
_shelx_F_calc_maximum      139.39 
_exptl_crystal_F_000       544.00 
_reflns_d_resolution_high  0.7203 
 
loop_ 
 _symmetry_equiv_pos_as_xyz 
 'x, y, z' 
 '-x+1/2, -y, z+1/2' 
 'x+1/2, -y+1/2, -z' 
 '-x, y+1/2, -z+1/2' 
 
_cell_length_a     7.6614 
_cell_length_b    11.7733 
_cell_length_c    13.0736 
_cell_angle_alpha  90.000 
_cell_angle_beta   90.000 
_cell_angle_gamma  90.000 
 
_shelx_F_squared_multiplier     1.000 
 
loop_ 
 _refln_index_h 
 _refln_index_k 
 _refln_index_l 
 _refln_F_squared_calc 
 _refln_F_squared_meas 
 _refln_F_squared_sigma 
 _refln_observed_status 
   2   0   0    19429.41    20419.60    105.67 o 
   4   0   0        0.61        0.06      0.25 o 
   6   0   0      191.58      190.35      1.66 o 
   8   0   0       29.81       27.85      1.20 o 
  10   0   0        7.11        4.63      4.37 o 
   1   1   0       59.37       76.27      1.81 o 
   2   1   0     2119.30     2135.91      8.79 o 
   3   1   0       11.64       14.21      0.40 o 
   4   1   0      390.75      363.93      1.28 o 
   5   1   0        0.04        0.67      0.29 o 
   6   1   0       36.27       36.39      0.54 o 
   7   1   0        0.72        0.33      0.60 o 
   8   1   0       17.58       17.04      0.87 o 
   9   1   0        1.26       -0.96      1.34 o 
  10   1   0       12.97       11.58      2.47 o 
   0   2   0      789.43      715.16      2.67 o 
   1   2   0       19.69       18.64      0.17 o 
   2   2   0      322.95      307.24      0.95 o 
   3   2   0     1302.44     1256.44      3.13 o 
   4   2   0      178.00      197.99      0.98 o 
   5   2   0      153.56      153.49      0.87 o 
   6   2   0       50.69       47.38      0.62 o 
   7   2   0       52.21       48.36      0.78 o 
   8   2   0        3.13        1.90      1.06 o 
   9   2   0       52.25       53.71      1.40 o 
  10   2   0        0.12       -2.18      2.73 o 
   1   3   0     1760.58     1699.33      3.99 o 
   2   3   0      540.51      539.35      1.73 o 
   3   3   0       25.27       27.67      0.34 o 
   4   3   0      273.27      337.89      1.32 o 
   5   3   0      469.87      478.11      2.10 o 
   6   3   0      101.30      107.78      0.86 o 
   7   3   0      252.56      266.92      1.49 o 
   8   3   0        0.37       -0.97      1.05 o 
   9   3   0        5.88        4.43      1.37 o 
  10   3   0       21.16       18.00      3.17 o 
   0   4   0     2125.36     2074.89      7.22 o 
   1   4   0      177.50      184.20      0.50 o 
   2   4   0       85.41       97.34      0.52 o 
   3   4   0      661.40      585.14      2.07 o 
   4   4   0       19.58       18.47      0.31 o 
   5   4   0        0.20        0.40      0.41 o 
   6   4   0        0.07       -0.09      0.50 o 
   7   4   0        8.26        6.90      0.75 o 
   8   4   0       17.99       12.58      1.26 o 
   9   4   0       11.81       12.65      1.80 o 
   1   5   0     4858.96     4861.37     10.22 o 
   2   5   0       18.42       14.12      0.24 o 
   3   5   0      447.77      468.69      1.31 o 
   4   5   0       32.90       26.78      0.40 o 
   5   5   0       10.86       11.53      0.40 o 
   6   5   0       17.25       14.76      0.56 o 
   7   5   0       53.78       55.67      1.00 o 
   8   5   0        0.32       -0.45      1.37 o 
   9   5   0        9.68        8.84      2.00 o 
   0   6   0      118.42      170.35      0.92 o 
   1   6   0       40.73       48.83      0.32 o 
   2   6   0      495.35      520.68      1.20 o 
   3   6   0       71.29       72.35      0.64 o 
   4   6   0       43.58       41.02      0.50 o 
   5   6   0        0.04       -0.13      0.46 o 
   6   6   0       50.54       49.09      0.82 o 
   7   6   0       34.06       31.71      0.93 o 
   8   6   0       51.24       51.27      1.62 o 
   9   6   0       13.88       11.85      2.86 o 
   1   7   0       33.44       27.91      0.28 o 
   2   7   0     1249.42     1301.59      3.06 o 
   3   7   0        6.42        7.45      0.33 o 
   4   7   0     1076.72     1110.37      4.22 o 
   5   7   0       43.00       43.02      0.63 o 
   6   7   0       11.38       13.78      0.72 o 
   7   7   0        0.06        0.29      1.09 o 
   8   7   0       40.45       39.63      1.65 o 
   9   7   0        3.99        2.84      3.43 o 
   0   8   0      522.33      549.03      1.80 o 
   1   8   0       16.68       15.80      0.27 o 
   2   8   0        6.55        6.22      0.27 o 
   3   8   0        8.15        6.36      0.40 o 
   4   8   0       14.83       11.72      0.46 o 
   5   8   0        1.35        1.03      0.57 o 
   6   8   0      223.47      235.21      1.66 o 
   7   8   0        3.81        3.07      1.30 o 
   8   8   0       22.22       21.31      1.77 o 
   9   8   0       21.10       18.85      6.52 o 
   1   9   0      215.22      194.53      0.84 o 
   2   9   0      292.80      274.67      1.14 o 
   3   9   0       72.13       65.70      0.67 o 
   4   9   0       23.22       22.60      0.51 o 
   5   9   0       11.45        9.14      0.64 o 
   6   9   0        0.10       -0.13      0.99 o 
   7   9   0        9.03        6.44      1.34 o 
   8   9   0       10.68        8.07      2.56 o 
   0  10   0       77.39       62.45      0.85 o 
   1  10   0       61.74       64.28      0.60 o 
   2  10   0       89.29       88.73      0.73 o 
   3  10   0      666.82      723.73      2.53 o 
   4  10   0      225.74      235.59      1.37 o 
   5  10   0       52.18       60.63      1.12 o 
   6  10   0        0.63       -1.03      1.03 o 
   7  10   0        0.07       -1.97      1.97 o 
   8  10   0        1.36        2.45      6.28 o 
   1  11   0      305.48      285.78      1.52 o 
   2  11   0        9.78       11.76      0.48 o 
   3  11   0       94.62       97.97      1.11 o 
   4  11   0       46.82       49.32      1.09 o 
   5  11   0        6.82        6.93      1.03 o 
   6  11   0       10.13        9.26      1.60 o 
   7  11   0       27.58       27.40      3.87 o 
   0  12   0       12.87        9.22      0.75 o 
   1  12   0        4.05        2.12      0.65 o 
   2  12   0       34.58       30.43      0.94 o 
   3  12   0        5.54        7.20      0.94 o 
   4  12   0       53.83       53.79      1.30 o 
   5  12   0       10.98        6.23      1.38 o 
   6  12   0        6.65        5.72      3.05 o 
   7  12   0        8.91        5.74      7.18 o 
   1  13   0        0.41       -0.98      1.34 o 
   2  13   0       57.09       60.13      1.40 o 
   3  13   0       15.32       14.43      1.40 o 
   4  13   0        0.03       -1.25      1.48 o 
   5  13   0       14.25       12.65      1.83 o 
   6  13   0        0.00       -3.89      6.81 o 
   0  14   0      108.02      112.55      2.86 o 
   1  14   0        0.00       -0.97      1.63 o 
   2  14   0       51.56       49.42      1.70 o 
   3  14   0        0.71       -0.13      1.92 o 
   4  14   0        7.47        4.14      2.44 o 
   5  14   0        0.31       -3.61      6.48 o 
   1  15   0        4.51        4.96      4.13 o 
   2  15   0        0.92       -1.74      2.90 o 
   3  15   0       31.75       42.57      6.64 o 
   0  16   0      151.94      220.63      7.92 o 
   1  16   0        2.20       -0.61      6.96 o 
   1   0   1      743.65      708.91     10.19 o 
   2   0   1    10504.93    10556.33     56.00 o 
   3   0   1       31.20       24.49      0.36 o 
   4   0   1      213.37      178.40      0.90 o 
   5   0   1      126.47      137.59      0.87 o 
   6   0   1        0.42        0.89      0.35 o 
   7   0   1        2.90        1.56      0.60 o 
   8   0   1       16.28       15.34      0.82 o 
   9   0   1        1.31       -0.79      1.36 o 
  10   0   1       11.90       10.40      2.78 o 
 -10   1   1        3.86        0.22      2.53 o 
  -9   1   1        3.78        1.50      1.30 o 
  -8   1   1       79.53       85.42      1.17 o 
  -7   1   1       76.83       76.78      0.87 o 
  -6   1   1      153.15      157.82      0.99 o 
  -5   1   1       65.63       72.24      0.57 o 
  -4   1   1     1350.97     1423.76      3.53 o 
  -3   1   1      441.71      460.18      1.48 o 
  -2   1   1    16376.18    16582.52    117.52 o 
  -1   1   1     4234.52     4069.75     46.15 o 
   1   1   1     4216.48     4022.57     50.35 o 
   2   1   1    16288.24    16520.91     79.15 o 
   3   1   1      430.22      453.41      1.39 o 
   4   1   1     1356.29     1425.39      3.37 o 
   5   1   1       64.01       71.67      0.63 o 
   6   1   1      155.31      160.14      1.14 o 
   7   1   1       77.49       79.29      0.82 o 
   8   1   1       80.94       87.76      1.30 o 
   9   1   1        3.69        1.92      1.28 o 
  10   1   1        3.71        1.53      2.78 o 
 -10   2   1        1.41       -1.21      2.41 o 
  -9   2   1       57.09       55.21      1.48 o 
  -8   2   1        8.70        6.64      0.93 o 
  -7   2   1       62.49       65.68      0.84 o 
  -6   2   1       82.27       80.93      0.77 o 
  -5   2   1       83.82       82.74      0.58 o 
  -4   2   1     1860.45     1921.45      5.78 o 
  -3   2   1       82.84       74.21      0.52 o 
  -2   2   1     1841.18     1903.48      5.98 o 
  -1   2   1      914.66      916.63      1.92 o 
   0   2   1       20.48       34.59      0.33 o 
   1   2   1      895.18      895.69      2.12 o 
   2   2   1     1873.76     1932.13      4.74 o 
   3   2   1       80.50       73.06      0.66 o 
   4   2   1     1890.67     1941.28      5.55 o 
   5   2   1       87.39       86.33      0.63 o 
   6   2   1       83.89       83.36      0.84 o 
   7   2   1       64.78       68.44      0.92 o 
   8   2   1        8.19        6.15      0.90 o 
   9   2   1       58.04       56.18      1.41 o 
  10   2   1        1.27       -1.69      2.80 o 
 -10   3   1       25.54       23.29      3.60 o 
  -9   3   1        4.52        2.73      1.61 o 
  -8   3   1        6.03        4.69      1.13 o 
  -7   3   1       37.65       36.90      0.72 o 
  -6   3   1      178.48      190.91      1.52 o 
  -5   3   1      620.67      637.33      2.03 o 
  -4   3   1       27.43       30.65      0.41 o 
  -3   3   1      624.34      617.96      2.44 o 
  -2   3   1      248.65      243.71      0.76 o 
  -1   3   1     3039.67     2925.88      8.66 o 
   0   3   1        4.84        9.14      0.15 o 
   1   3   1     3021.89     2911.90     10.34 o 
   2   3   1      239.68      235.69      0.83 o 
   3   3   1      612.70      603.79      1.44 o 
   4   3   1       27.36       31.12      0.38 o 
   5   3   1      616.86      632.50      2.69 o 
   6   3   1      180.27      194.24      1.91 o 
   7   3   1       37.23       36.34      0.76 o 
   8   3   1        5.76        4.60      1.12 o 
   9   3   1        4.92        1.88      1.24 o 
  10   3   1       25.72       24.29      6.60 o 
 -10   4   1        5.31        6.00      6.21 o 
  -9   4   1       15.82       16.18      1.85 o 
  -8   4   1       20.01       18.33      1.34 o 
  -7   4   1       53.70       58.52      0.88 o 
  -6   4   1      117.46      113.16      0.98 o 
  -5   4   1      103.69      108.52      0.89 o 
  -4   4   1       73.74       78.18      0.59 o 
  -3   4   1      409.07      434.15      1.43 o 
  -2   4   1       98.94       96.83      0.46 o 
  -1   4   1      787.55      750.28      1.15 o 
   0   4   1      526.38      520.95      0.91 o 
   1   4   1      788.72      747.63      1.81 o 
   2   4   1       99.75       96.63      0.53 o 
   3   4   1      403.07      423.70      1.11 o 
   4   4   1       75.81       80.05      0.51 o 
   5   4   1      103.16      107.72      0.70 o 
   6   4   1      116.20      112.42      0.78 o 
   7   4   1       51.31       54.71      0.79 o 
   8   4   1       19.11       15.91      1.29 o 
   9   4   1       16.10       17.87      1.69 o 
  -9   5   1       31.96       30.78      1.94 o 
  -8   5   1        3.23        1.62      1.35 o 
  -7   5   1       21.01       18.74      0.84 o 
  -6   5   1       15.34       13.48      0.56 o 
  -5   5   1      116.84      112.54      0.87 o 
  -4   5   1      193.03      202.01      0.79 o 
  -3   5   1      159.44      150.55      0.69 o 
  -2   5   1      709.54      746.40      2.08 o 
  -1   5   1      900.86      950.51      2.13 o 
   0   5   1      128.86      130.13      0.49 o 
   1   5   1      883.26      937.03      2.37 o 
   2   5   1      691.86      727.06      1.79 o 
   3   5   1      152.82      144.35      0.73 o 
   4   5   1      199.08      209.21      1.02 o 
   5   5   1      120.08      116.41      0.74 o 
   6   5   1       15.94       14.72      0.51 o 
   7   5   1       20.45       18.51      0.96 o 
   8   5   1        3.29        2.81      1.35 o 
   9   5   1       32.50       31.69      1.88 o 
  -9   6   1        5.49        4.37      2.49 o 
  -8   6   1       50.01       51.20      1.63 o 
  -7   6   1       22.21       22.41      1.05 o 
  -6   6   1      195.24      203.97      1.40 o 
  -5   6   1       23.53       23.82      0.42 o 
  -4   6   1      170.74      174.32      1.07 o 
  -3   6   1      682.31      670.60      1.54 o 
  -2   6   1       91.69      101.79      0.54 o 
  -1   6   1       79.80       68.59      0.38 o 
   0   6   1     1659.15     1739.42      3.28 o 
   1   6   1       78.81       67.98      0.41 o 
   2   6   1       84.91       94.47      0.57 o 
   3   6   1      682.08      671.02      2.17 o 
   4   6   1      178.91      181.41      0.92 o 
   5   6   1       23.01       22.68      0.49 o 
   6   6   1      197.37      208.30      1.49 o 
   7   6   1       21.64       21.92      1.04 o 
   8   6   1       49.32       50.85      1.43 o 
   9   6   1        5.47        2.45      3.98 o 
  -9   7   1        0.22       -1.67      3.18 o 
  -8   7   1       46.90       48.62      1.70 o 
  -7   7   1       29.66       28.51      1.08 o 
  -6   7   1       71.01       72.76      1.05 o 
  -5   7   1        1.72        1.14      0.41 o 
  -4   7   1      110.71      104.64      0.75 o 
  -3   7   1       20.33       19.58      0.32 o 
  -2   7   1      615.27      616.18      1.72 o 
  -1   7   1       31.29       26.57      0.27 o 
   0   7   1      188.29      200.03      0.69 o 
   1   7   1       32.36       27.36      0.31 o 
   2   7   1      616.26      616.41      1.28 o 
   3   7   1       20.53       19.87      0.37 o 
   4   7   1      109.94      104.89      0.84 o 
   5   7   1        1.85        1.45      0.50 o 
   6   7   1       71.40       73.82      0.95 o 
   7   7   1       30.17       30.25      1.04 o 
   8   7   1       48.24       53.70      1.58 o 
   9   7   1        0.21       -0.99      6.05 o 
  -9   8   1        3.30        0.26      4.60 o 
  -8   8   1       23.41       20.67      1.80 o 
  -7   8   1       10.17        9.66      1.28 o 
  -6   8   1      214.27      227.40      1.82 o 
  -5   8   1        4.37        5.36      0.39 o 
  -4   8   1      353.43      357.61      1.49 o 
  -3   8   1       42.50       41.17      0.44 o 
  -2   8   1      611.57      601.34      2.04 o 
  -1   8   1       59.78       52.47      0.39 o 
   0   8   1        1.96        1.13      0.21 o 
   1   8   1       58.47       52.16      0.39 o 
   2   8   1      606.76      594.35      1.81 o 
   3   8   1       41.51       39.93      0.52 o 
   4   8   1      350.68      356.69      1.41 o 
   5   8   1        4.64        5.45      0.56 o 
   6   8   1      211.52      220.48      1.68 o 
   7   8   1        9.92        9.86      1.24 o 
   8   8   1       23.64       20.97      1.90 o 
   9   8   1        3.34        1.99      6.27 o 
  -8   9   1        9.38        8.08      2.92 o 
  -7   9   1        5.40        4.39      1.41 o 
  -6   9   1       10.65        9.30      1.02 o 
  -5   9   1       70.65       70.11      1.09 o 
  -4   9   1      101.85      101.01      0.66 o 
  -3   9   1       53.02       48.85      0.54 o 
  -2   9   1      107.69      111.24      0.71 o 
  -1   9   1      353.93      366.03      1.38 o 
   0   9   1       91.32       80.56      0.59 o 
   1   9   1      350.42      364.62      1.23 o 
   2   9   1      104.79      107.19      0.77 o 
   3   9   1       49.97       46.41      0.67 o 
   4   9   1       99.66      100.64      0.97 o 
   5   9   1       70.72       70.67      1.08 o 
   6   9   1        9.92        8.96      0.92 o 
   7   9   1        5.41        2.56      1.25 o 
   8   9   1        9.11        9.51      2.63 o 
  -8  10   1        0.88       -2.38      4.61 o 
  -7  10   1       15.30       14.66      1.56 o 
  -6  10   1       19.32       16.35      1.14 o 
  -5  10   1       55.34       51.91      1.02 o 
  -4  10   1        5.94        4.22      0.44 o 
  -3  10   1       19.61       15.56      0.40 o 
  -2  10   1      172.12      164.42      0.95 o 
  -1  10   1      223.09      229.31      1.14 o 
   0  10   1      487.45      463.05      1.47 o 
   1  10   1      224.49      230.75      1.15 o 
   2  10   1      175.67      170.39      1.01 o 
   3  10   1       20.08       16.82      0.58 o 
   4  10   1        6.32        4.53      0.65 o 
   5  10   1       54.87       51.48      1.04 o 
   6  10   1       20.24       18.13      1.25 o 
   7  10   1       15.20       14.03      1.55 o 
   8  10   1        0.95       -1.79      6.31 o 
  -7  11   1        0.88       -2.30      3.95 o 
  -6  11   1        1.27       -0.23      1.48 o 
  -5  11   1       34.77       36.45      1.22 o 
  -4  11   1       20.01       20.12      0.96 o 
  -3  11   1       64.30       67.89      0.86 o 
  -2  11   1       51.67       47.69      0.78 o 
  -1  11   1      404.38      406.71      2.16 o 
   0  11   1        6.04        5.50      0.57 o 
   1  11   1      409.32      408.26      1.86 o 
   2  11   1       50.18       47.79      0.64 o 
   3  11   1       68.06       74.45      0.95 o 
   4  11   1       19.63       19.51      0.84 o 
   5  11   1       34.96       35.46      1.08 o 
   6  11   1        1.23        0.22      1.78 o 
   7  11   1        0.86        1.67      5.86 o 
  -6  12   1       10.55        6.15      2.13 o 
  -5  12   1       38.15       35.46      1.39 o 
  -4  12   1       34.98       35.23      1.18 o 
  -3  12   1       20.11       17.81      1.03 o 
  -2  12   1       12.95        8.34      0.85 o 
  -1  12   1       70.72       73.38      1.03 o 
   0  12   1      124.33      115.20      1.14 o 
   1  12   1       72.32       74.82      0.91 o 
   2  12   1       12.44        8.38      0.87 o 
   3  12   1       20.46       16.75      1.03 o 
   4  12   1       34.35       34.86      1.25 o 
   5  12   1       38.64       35.56      1.62 o 
   6  12   1       10.11        5.74      4.41 o 
  -6  13   1       10.02        7.04      6.85 o 
  -5  13   1        8.07        8.25      1.70 o 
  -4  13   1        2.06        0.25      1.41 o 
  -3  13   1        9.85        8.12      1.33 o 
  -2  13   1       22.27       19.46      1.31 o 
  -1  13   1        7.70        7.50      1.32 o 
   0  13   1       49.31       49.70      1.22 o 
   1  13   1        7.36        7.13      1.28 o 
   2  13   1       22.85       22.19      1.33 o 
   3  13   1        9.34        6.87      1.45 o 
   4  13   1        2.16        1.35      1.63 o 
   5  13   1        8.02        9.45      2.87 o 
   6  13   1       10.37       13.19      6.11 o 
  -5  14   1        3.59        1.11      4.07 o 
  -4  14   1       32.24       35.33      2.73 o 
  -3  14   1        0.88       -0.35      2.04 o 
  -2  14   1       23.97       23.31      1.66 o 
  -1  14   1        0.30       -1.02      1.75 o 
   0  14   1        2.33        1.09      1.99 o 
   1  14   1        0.25       -0.99      1.65 o 
   2  14   1       22.86       21.80      1.79 o 
   3  14   1        0.78       -1.76      1.97 o 
   4  14   1       31.13       32.00      4.02 o 
  -4  15   1        3.19        3.69      7.31 o 
  -3  15   1        5.17        4.72      3.55 o 
  -2  15   1       30.50       35.46      3.56 o 
  -1  15   1       13.41       12.45      3.94 o 
   0  15   1       18.06       14.83      4.01 o 
   1  15   1       13.64       12.19      3.47 o 
   2  15   1       31.51       38.95      3.79 o 
   3  15   1        4.99       -0.53      6.07 o 
  -1  16   1        1.39       -2.58      6.42 o 
   0  16   1       24.64       23.73      6.74 o 
   0   0   2    15221.62    14706.72     75.94 o 
   1   0   2      336.95      346.94      1.04 o 
   2   0   2     8447.44     8737.88     35.72 o 
   3   0   2      262.24      259.84      0.86 o 
   4   0   2      253.83      269.66      1.10 o 
   5   0   2       27.60       22.19      0.38 o 
   6   0   2      104.84      101.35      0.98 o 
   7   0   2       11.07       11.62      0.55 o 
   8   0   2        1.54        0.82      0.92 o 
   9   0   2       28.59       28.79      1.31 o 
  10   0   2        0.19       -1.21      3.02 o 
 -10   1   2        5.84        2.69      2.20 o 
  -9   1   2       41.18       39.14      1.39 o 
  -8   1   2       18.51       18.26      0.92 o 
  -7   1   2      108.90      110.90      1.18 o 
  -6   1   2       37.57       36.97      0.58 o 
  -5   1   2      309.64      301.46      1.15 o 
  -4   1   2     2207.37     2290.24      4.37 o 
  -3   1   2      532.75      518.30      1.32 o 
  -2   1   2     2311.32     2271.19      7.14 o 
  -1   1   2     2791.38     2694.85     15.88 o 
   0   1   2     4148.03     4052.33     26.34 o 
   1   1   2     2814.49     2734.59     10.04 o 
   2   1   2     2286.22     2233.44      8.94 o 
   3   1   2      521.87      504.34      1.32 o 
   4   1   2     2184.42     2275.02      3.71 o 
   5   1   2      309.09      300.99      1.41 o 
   6   1   2       37.94       36.69      0.59 o 
   7   1   2      110.17      112.47      1.03 o 
   8   1   2       18.92       17.88      0.92 o 
   9   1   2       41.04       41.38      1.34 o 
  10   1   2        5.98        3.97      3.04 o 
 -10   2   2        3.68        0.62      3.36 o 
  -9   2   2        7.96        6.77      1.45 o 
  -8   2   2      122.93      125.69      1.48 o 
  -7   2   2       13.88       13.07      0.66 o 
  -6   2   2      285.50      305.97      1.39 o 
  -5   2   2       11.19       12.40      0.37 o 
  -4   2   2     1999.97     2052.29      5.90 o 
  -3   2   2     1203.64     1183.33      2.52 o 
  -2   2   2     1277.84     1236.71      3.43 o 
  -1   2   2     1423.07     1363.74      3.55 o 
   0   2   2     1143.57     1094.70      3.76 o 
   1   2   2     1420.05     1357.02      4.13 o 
   2   2   2     1290.01     1249.01      3.86 o 
   3   2   2     1191.77     1166.79      3.30 o 
   4   2   2     2006.91     2052.55      6.57 o 
   5   2   2        9.94       11.05      0.37 o 
   6   2   2      285.67      304.01      2.09 o 
   7   2   2       13.21       11.95      0.49 o 
   8   2   2      121.76      122.31      1.49 o 
   9   2   2        7.57        5.33      1.39 o 
  10   2   2        3.63        2.84      3.70 o 
 -10   3   2       12.87       12.20      3.93 o 
  -9   3   2        2.31        0.67      1.83 o 
  -8   3   2       98.46       97.04      1.49 o 
  -7   3   2       30.16       26.45      0.68 o 
  -6   3   2      137.33      133.04      1.03 o 
  -5   3   2        7.59        7.93      0.36 o 
  -4   3   2       30.31       28.48      0.38 o 
  -3   3   2      214.45      215.77      0.75 o 
  -2   3   2      525.88      488.06      1.60 o 
  -1   3   2      555.65      541.65      1.25 o 
   0   3   2       40.58       38.39      0.25 o 
   1   3   2      567.76      552.24      1.23 o 
   2   3   2      531.83      499.24      1.46 o 
   3   3   2      215.30      217.83      0.76 o 
   4   3   2       31.06       28.97      0.40 o 
   5   3   2        7.42        7.50      0.35 o 
   6   3   2      143.82      141.69      1.04 o 
   7   3   2       31.78       28.12      0.79 o 
   8   3   2      101.45      101.79      1.26 o 
   9   3   2        2.14        0.80      1.57 o 
  10   3   2       13.13       11.28      3.77 o 
 -10   4   2        1.25       -0.04      6.30 o 
  -9   4   2        1.92        1.00      2.09 o 
  -8   4   2        7.60        4.94      1.31 o 
  -7   4   2       14.76       15.50      0.79 o 
  -6   4   2       26.03       25.58      0.61 o 
  -5   4   2      253.22      276.97      1.60 o 
  -4   4   2       92.76       87.83      0.63 o 
  -3   4   2     1385.38     1443.10      2.61 o 
  -2   4   2      424.54      401.29      1.29 o 
  -1   4   2      855.45      850.02      1.44 o 
   0   4   2      720.40      716.67      1.23 o 
   1   4   2      863.46      854.10      1.56 o 
   2   4   2      430.29      408.48      1.00 o 
   3   4   2     1391.39     1457.73      4.38 o 
   4   4   2       85.21       81.80      0.58 o 
   5   4   2      251.22      273.09      1.21 o 
   6   4   2       26.71       26.17      0.71 o 
   7   4   2       14.96       15.49      0.92 o 
   8   4   2        7.25        4.90      1.06 o 
   9   4   2        1.80        0.61      1.39 o 
  -9   5   2        1.85        0.06      2.32 o 
  -8   5   2       47.55       47.41      1.66 o 
  -7   5   2       36.72       37.81      0.91 o 
  -6   5   2       78.61       78.96      0.87 o 
  -5   5   2       99.53       98.70      0.78 o 
  -4   5   2       96.97      107.25      0.66 o 
  -3   5   2      167.32      179.41      0.77 o 
  -2   5   2     1066.18     1033.24      1.92 o 
  -1   5   2      498.49      506.13      1.02 o 
   0   5   2        1.55        3.78      0.19 o 
   1   5   2      484.72      494.64      1.31 o 
   2   5   2     1074.03     1047.37      2.03 o 
   3   5   2      159.40      172.86      0.86 o 
   4   5   2       98.16      109.14      0.66 o 
   5   5   2       97.63       98.67      0.79 o 
   6   5   2       78.64       79.18      1.01 o 
   7   5   2       37.87       38.54      1.14 o 
   8   5   2       46.34       45.97      1.27 o 
   9   5   2        2.05       -0.48      2.13 o 
  -9   6   2        2.24        0.23      2.88 o 
  -8   6   2        0.43       -1.42      1.63 o 
  -7   6   2      101.04      108.59      1.46 o 
  -6   6   2       67.15       70.60      0.86 o 
  -5   6   2      471.29      478.27      1.72 o 
  -4   6   2      145.87      155.99      0.78 o 
  -3   6   2       80.66       78.29      0.54 o 
  -2   6   2      685.39      736.95      1.72 o 
  -1   6   2      117.06       95.57      0.49 o 
   0   6   2     1380.15     1444.53      3.40 o 
   1   6   2      117.60       96.67      0.60 o 
   2   6   2      683.00      737.37      2.18 o 
   3   6   2       77.35       76.08      0.52 o 
   4   6   2      142.63      152.57      0.83 o 
   5   6   2      470.82      479.75      1.74 o 
   6   6   2       66.89       71.18      1.02 o 
   7   6   2      103.71      110.66      1.64 o 
   8   6   2        0.48       -0.17      1.46 o 
   9   6   2        2.50        1.52      4.30 o 
  -9   7   2        0.06       -2.33      3.12 o 
  -8   7   2        4.58        3.01      1.69 o 
  -7   7   2       19.39       16.75      1.27 o 
  -6   7   2       64.84       64.96      1.00 o 
  -5   7   2      385.95      392.91      1.89 o 
  -4   7   2       39.38       37.05      0.40 o 
  -3   7   2       47.51       43.64      0.47 o 
  -2   7   2      136.41      135.42      0.70 o 
  -1   7   2      156.83      154.07      0.66 o 
   0   7   2      318.08      315.33      0.91 o 
   1   7   2      155.33      151.39      0.73 o 
   2   7   2      130.96      129.97      0.72 o 
   3   7   2       44.12       40.39      0.43 o 
   4   7   2       40.18       37.44      0.52 o 
   5   7   2      382.85      396.42      1.60 o 
   6   7   2       66.35       68.11      1.00 o 
   7   7   2       19.36       18.06      1.11 o 
   8   7   2        4.56        2.85      1.61 o 
   9   7   2        0.04       -0.03      6.11 o 
  -9   8   2        5.87        2.34      4.07 o 
  -8   8   2        5.97        4.69      1.83 o 
  -7   8   2       30.87       30.35      1.28 o 
  -6   8   2       26.57       24.16      1.00 o 
  -5   8   2       92.92       91.73      0.81 o 
  -4   8   2      103.65      100.59      0.82 o 
  -3   8   2      125.92      131.13      0.83 o 
  -2   8   2        5.12        4.39      0.25 o 
  -1   8   2      195.26      195.18      0.74 o 
   0   8   2      670.49      656.83      2.00 o 
   1   8   2      196.66      196.48      0.86 o 
   2   8   2        5.51        4.54      0.38 o 
   3   8   2      128.66      135.57      0.88 o 
   4   8   2      102.92       99.71      0.81 o 
   5   8   2       92.45       90.69      0.91 o 
   6   8   2       27.70       24.01      0.91 o 
   7   8   2       30.08       31.16      1.28 o 
   8   8   2        5.57        4.46      2.05 o 
   9   8   2        5.64       -3.24      4.98 o 
  -8   9   2       16.79       11.01      2.74 o 
  -7   9   2       37.31       37.77      1.43 o 
  -6   9   2       55.27       55.62      1.11 o 
  -5   9   2      100.37      102.34      1.27 o 
  -4   9   2      194.41      196.42      1.17 o 
  -3   9   2       78.26       76.68      0.66 o 
  -2   9   2      604.00      620.81      1.82 o 
  -1   9   2       32.09       32.41      0.41 o 
   0   9   2     1375.44     1376.24      3.69 o 
   1   9   2       33.74       33.78      0.47 o 
   2   9   2      608.81      625.90      2.34 o 
   3   9   2       79.93       77.18      0.77 o 
   4   9   2      192.75      195.47      1.20 o 
   5   9   2      100.68      102.06      1.16 o 
   6   9   2       55.32       54.41      1.06 o 
   7   9   2       37.29       38.28      1.48 o 
   8   9   2       16.30       12.23      2.70 o 
  -8  10   2        3.04        4.18      4.82 o 
  -7  10   2        8.18        7.07      1.85 o 
  -6  10   2        5.20        5.18      1.19 o 
  -5  10   2        6.12        5.29      0.93 o 
  -4  10   2       10.28        8.19      0.65 o 
  -3  10   2        8.78        6.60      0.51 o 
  -2  10   2       88.50       83.28      0.64 o 
  -1  10   2       12.64       11.95      0.32 o 
   0  10   2       28.10       26.63      0.49 o 
   1  10   2       12.03       10.88      0.42 o 
   2  10   2       85.33       79.85      0.88 o 
   3  10   2        9.91        7.45      0.55 o 
   4  10   2        8.66        6.71      0.73 o 
   5  10   2        6.76        6.43      0.94 o 
   6  10   2        4.82        4.34      1.43 o 
   7  10   2        8.20        8.92      2.43 o 
   8  10   2        3.13        2.91      6.18 o 
  -7  11   2        6.72        3.71      2.87 o 
  -6  11   2       40.69       45.11      1.58 o 
  -5  11   2       38.48       41.88      1.31 o 
  -4  11   2        2.22        0.37      0.88 o 
  -3  11   2       47.91       42.24      0.88 o 
  -2  11   2       83.81       85.74      0.89 o 
  -1  11   2       44.81       44.37      0.72 o 
   0  11   2       36.34       35.11      0.77 o 
   1  11   2       42.77       43.84      0.68 o 
   2  11   2       82.62       82.90      0.96 o 
   3  11   2       46.66       42.31      0.78 o 
   4  11   2        2.06        0.78      0.99 o 
   5  11   2       38.24       41.77      1.18 o 
   6  11   2       41.21       43.78      1.81 o 
   7  11   2        6.42        6.24      5.85 o 
  -7  12   2        6.98        5.08      7.74 o 
  -6  12   2       17.84       15.13      2.08 o 
  -5  12   2       71.41       72.55      1.40 o 
  -4  12   2        5.86        4.17      1.17 o 
  -3  12   2      124.59      123.81      1.41 o 
  -2  12   2       50.48       49.99      0.95 o 
  -1  12   2       12.05       10.11      0.88 o 
   0  12   2       31.05       31.41      1.06 o 
   1  12   2       11.26        9.91      0.89 o 
   2  12   2       51.46       50.15      0.87 o 
   3  12   2      124.58      125.33      1.54 o 
   4  12   2        6.56        4.10      1.51 o 
   5  12   2       72.74       78.19      1.95 o 
   6  12   2       17.98       15.87      5.58 o 
   7  12   2        7.28        7.38      6.34 o 
  -6  13   2        3.02        1.59      7.51 o 
  -5  13   2       20.79       19.09      1.67 o 
  -4  13   2       13.03       11.24      1.57 o 
  -3  13   2       57.67       60.23      1.36 o 
  -2  13   2        5.99        5.09      1.25 o 
  -1  13   2       48.48       47.50      1.41 o 
   0  13   2       15.20       14.10      1.25 o 
   1  13   2       48.40       47.77      1.22 o 
   2  13   2        5.71        4.66      1.44 o 
   3  13   2       58.84       60.78      1.31 o 
   4  13   2       13.16       10.44      1.63 o 
   5  13   2       21.69       22.51      3.98 o 
   6  13   2        2.84       -0.06      6.33 o 
  -5  14   2        2.37        2.82      5.28 o 
  -4  14   2       22.44       22.84      2.45 o 
  -3  14   2       11.77       12.68      2.00 o 
  -2  14   2        2.48        1.13      1.76 o 
  -1  14   2       47.95       50.68      1.65 o 
   0  14   2        8.56        7.55      1.93 o 
   1  14   2       47.36       53.68      1.74 o 
   2  14   2        2.31        0.46      1.85 o 
   3  14   2       11.64       12.09      2.16 o 
   4  14   2       22.30       22.24      5.90 o 
  -3  15   2       17.09       20.86      4.01 o 
  -2  15   2       10.43        6.77      3.35 o 
  -1  15   2       48.29       55.34      4.04 o 
   0  15   2       10.76        9.77      3.36 o 
   1  15   2       47.55       59.02      2.69 o 
   2  15   2       10.57        7.21      3.30 o 
   3  15   2       16.40       17.91      6.59 o 
   0  16   2        2.10        0.41      6.53 o 
   1   0   3      708.36      697.25      2.00 o 
   2   0   3     1039.23     1092.95      2.37 o 
   3   0   3     2785.77     2714.76      6.03 o 
   4   0   3      117.06      112.15      0.73 o 
   5   0   3      599.34      617.32      2.26 o 
   6   0   3      143.29      162.13      1.17 o 
   7   0   3       88.36       90.29      1.20 o 
   8   0   3        6.05        4.50      0.92 o 
   9   0   3       17.58       16.93      1.45 o 
  10   0   3       13.22       11.23      2.99 o 
 -10   1   3        4.53       -1.11      4.16 o 
  -9   1   3        3.11        2.01      1.56 o 
  -8   1   3        1.37        0.79      0.96 o 
  -7   1   3      111.06      114.27      1.19 o 
  -6   1   3       81.60       84.13      0.92 o 
  -5   1   3      165.31      179.31      0.95 o 
  -4   1   3      181.79      201.76      1.17 o 
  -3   1   3       50.81       64.92      0.53 o 
  -2   1   3     1014.03      988.19      2.45 o 
  -1   1   3     1958.45     1836.08     10.51 o 
   0   1   3       85.29       72.83      0.51 o 
   1   1   3     1941.06     1825.61      8.03 o 
   2   1   3      998.34      969.46      1.83 o 
   3   1   3       51.62       65.28      0.43 o 
   4   1   3      176.19      196.02      0.99 o 
   5   1   3      161.17      172.52      0.97 o 
   6   1   3       82.37       84.78      0.80 o 
   7   1   3      108.68      113.00      1.20 o 
   8   1   3        1.30        0.22      0.92 o 
   9   1   3        3.35        1.09      1.19 o 
  10   1   3        4.59        1.54      3.66 o 
 -10   2   3        4.05        0.87      4.39 o 
  -9   2   3        2.78        0.73      1.52 o 
  -8   2   3       37.51       37.62      1.09 o 
  -7   2   3       63.54       60.40      0.96 o 
  -6   2   3      918.28      953.87      4.20 o 
  -5   2   3       80.31       82.87      0.73 o 
  -4   2   3      414.24      427.50      1.49 o 
  -3   2   3      563.16      547.76      1.64 o 
  -2   2   3      272.42      295.68      0.90 o 
  -1   2   3      100.18       89.75      0.55 o 
   0   2   3     1245.11     1169.99      4.13 o 
   1   2   3       97.06       86.13      0.44 o 
   2   2   3      267.14      286.52      1.13 o 
   3   2   3      567.12      550.72      1.54 o 
   4   2   3      414.11      428.94      1.30 o 
   5   2   3       80.50       82.37      0.71 o 
   6   2   3      918.15      948.81      3.46 o 
   7   2   3       62.99       58.96      0.93 o 
   8   2   3       37.24       38.58      0.96 o 
   9   2   3        2.57        0.29      1.41 o 
  10   2   3        3.89       -0.24      3.97 o 
 -10   3   3       12.79       11.94      4.85 o 
  -9   3   3       20.83       16.19      1.85 o 
  -8   3   3       30.31       25.60      1.09 o 
  -7   3   3       28.14       29.85      0.78 o 
  -6   3   3      612.30      644.49      2.32 o 
  -5   3   3      228.82      245.83      1.20 o 
  -4   3   3     1292.59     1309.97      4.18 o 
  -3   3   3       95.44      105.07      0.67 o 
  -2   3   3      291.02      270.86      0.88 o 
  -1   3   3       81.50       76.31      0.57 o 
   0   3   3      477.93      491.87      1.09 o 
   1   3   3       81.90       76.63      0.49 o 
   2   3   3      302.54      278.20      1.02 o 
   3   3   3       95.56      105.11      0.72 o 
   4   3   3     1279.69     1306.73      3.33 o 
   5   3   3      231.15      251.88      1.64 o 
   6   3   3      604.77      636.01      2.58 o 
   7   3   3       28.83       30.26      0.81 o 
   8   3   3       30.96       25.20      1.09 o 
   9   3   3       21.10       16.58      1.49 o 
  10   3   3       12.47       12.18      6.82 o 
  -9   4   3        7.65        6.46      1.95 o 
  -8   4   3       77.09       76.74      1.33 o 
  -7   4   3       34.51       30.30      0.83 o 
  -6   4   3        5.30        4.25      0.57 o 
  -5   4   3       13.16       12.68      0.42 o 
  -4   4   3      353.97      372.11      1.10 o 
  -3   4   3      219.19      234.71      0.85 o 
  -2   4   3       70.95       71.86      0.58 o 
  -1   4   3      261.33      278.47      0.86 o 
   0   4   3     3872.29     3700.38     10.71 o 
   1   4   3      264.71      279.47      1.06 o 
   2   4   3       78.67       78.32      0.46 o 
   3   4   3      222.60      241.10      0.98 o 
   4   4   3      352.21      374.72      1.31 o 
   5   4   3       12.72       11.93      0.46 o 
   6   4   3        6.71        6.00      0.57 o 
   7   4   3       34.32       31.99      0.99 o 
   8   4   3       80.70       80.28      1.40 o 
   9   4   3        7.51        5.38      1.45 o 
  -9   5   3        3.45        1.14      2.65 o 
  -8   5   3        6.10        3.76      1.39 o 
  -7   5   3       23.49       22.99      0.88 o 
  -6   5   3      108.46      113.71      1.11 o 
  -5   5   3       34.41       34.90      0.51 o 
  -4   5   3      906.64      921.36      4.29 o 
  -3   5   3       25.57       28.44      0.38 o 
  -2   5   3      655.84      698.70      2.12 o 
  -1   5   3     1226.16     1279.20      2.38 o 
   0   5   3      943.98     1017.50      2.20 o 
   1   5   3     1228.06     1282.70      2.04 o 
   2   5   3      652.97      693.37      1.36 o 
   3   5   3       24.46       26.76      0.38 o 
   4   5   3      900.46      923.27      3.26 o 
   5   5   3       35.58       36.05      0.62 o 
   6   5   3      106.14      111.77      1.48 o 
   7   5   3       24.76       23.73      1.01 o 
   8   5   3        5.94        3.71      1.22 o 
   9   5   3        3.69        0.59      1.71 o 
  -9   6   3        1.76       -0.24      2.94 o 
  -8   6   3       13.52       10.93      1.61 o 
  -7   6   3       18.69       18.96      1.29 o 
  -6   6   3       37.93       33.50      0.71 o 
  -5   6   3       75.53       84.43      0.83 o 
  -4   6   3      101.95      109.24      0.70 o 
  -3   6   3      903.95      905.85      2.86 o 
  -2   6   3       79.49       76.66      0.49 o 
  -1   6   3       61.33       57.69      0.44 o 
   0   6   3       38.78       28.66      0.31 o 
   1   6   3       65.12       61.97      0.45 o 
   2   6   3       81.87       80.03      0.56 o 
   3   6   3      899.19      906.40      2.41 o 
   4   6   3      101.45      109.61      0.77 o 
   5   6   3       77.14       87.33      0.86 o 
   6   6   3       38.57       34.56      0.75 o 
   7   6   3       18.93       20.00      1.10 o 
   8   6   3       14.11       12.84      1.63 o 
   9   6   3        1.88        0.19      5.24 o 
  -9   7   3       10.50        9.35      3.72 o 
  -8   7   3        0.54       -1.43      1.63 o 
  -7   7   3      128.00      136.93      1.74 o 
  -6   7   3        9.83        8.66      0.98 o 
  -5   7   3       15.78       16.56      0.46 o 
  -4   7   3       28.73       29.84      0.43 o 
  -3   7   3       17.20       18.19      0.37 o 
  -2   7   3       40.67       38.50      0.35 o 
  -1   7   3      111.37      101.77      0.60 o 
   0   7   3        6.85        6.86      0.25 o 
   1   7   3      119.91      111.93      0.63 o 
   2   7   3       41.10       39.11      0.46 o 
   3   7   3       17.98       17.91      0.35 o 
   4   7   3       28.75       30.28      0.54 o 
   5   7   3       15.64       16.60      0.59 o 
   6   7   3        9.92        8.23      0.78 o 
   7   7   3      126.31      134.88      1.56 o 
   8   7   3        0.52       -1.29      1.75 o 
   9   7   3       10.51        5.11      4.55 o 
  -9   8   3        8.34        4.79      6.59 o 
  -8   8   3        1.86       -0.99      1.83 o 
  -7   8   3        5.18        3.21      1.29 o 
  -6   8   3       53.54       49.55      1.09 o 
  -5   8   3       73.55       72.12      0.82 o 
  -4   8   3      374.85      386.04      1.55 o 
  -3   8   3      766.23      769.62      2.36 o 
  -2   8   3       92.22       88.83      0.63 o 
  -1   8   3       86.79       82.78      0.58 o 
   0   8   3      185.55      190.18      0.81 o 
   1   8   3       86.39       82.85      0.63 o 
   2   8   3       94.44       90.61      0.86 o 
   3   8   3      767.66      775.06      2.78 o 
   4   8   3      374.73      385.89      1.46 o 
   5   8   3       75.38       75.99      0.98 o 
   6   8   3       51.98       49.25      1.01 o 
   7   8   3        5.17        2.81      1.26 o 
   8   8   3        1.94       -0.72      2.29 o 
  -8   9   3        2.43       -0.70      3.06 o 
  -7   9   3        5.78        4.41      1.42 o 
  -6   9   3       11.23        8.73      1.19 o 
  -5   9   3        5.99        5.04      0.85 o 
  -4   9   3      236.88      230.32      1.34 o 
  -3   9   3        3.39        2.65      0.42 o 
  -2   9   3      631.23      623.53      2.26 o 
  -1   9   3       75.82       70.89      0.64 o 
   0   9   3       24.05       21.08      0.45 o 
   1   9   3       73.68       68.11      0.68 o 
   2   9   3      639.46      634.38      2.88 o 
   3   9   3        3.31        3.08      0.54 o 
   4   9   3      243.68      238.83      1.40 o 
   5   9   3        5.60        5.59      0.84 o 
   6   9   3       10.74        8.91      1.17 o 
   7   9   3        5.50        3.70      1.83 o 
   8   9   3        2.47       -2.21      3.03 o 
  -8  10   3       21.91       20.76      4.95 o 
  -7  10   3        4.04        2.40      2.04 o 
  -6  10   3      113.50      117.74      1.65 o 
  -5  10   3       16.60       15.16      0.87 o 
  -4  10   3       17.44       15.55      0.77 o 
  -3  10   3       27.72       31.22      0.70 o 
  -2  10   3      195.18      192.89      1.23 o 
  -1  10   3       28.97       25.31      0.51 o 
   0  10   3      388.78      376.92      1.64 o 
   1  10   3       29.48       25.75      0.47 o 
   2  10   3      188.21      186.05      1.19 o 
   3  10   3       27.86       30.98      0.67 o 
   4  10   3       17.73       16.45      0.80 o 
   5  10   3       16.09       14.30      1.02 o 
   6  10   3      112.83      119.26      1.99 o 
   7  10   3        3.95        1.68      2.60 o 
   8  10   3       21.64       20.55      6.97 o 
  -7  11   3        2.93       -0.50      2.83 o 
  -6  11   3       38.61       39.79      1.50 o 
  -5  11   3        0.86       -0.41      1.16 o 
  -4  11   3      130.53      139.24      1.57 o 
  -3  11   3       76.37       75.82      1.12 o 
  -2  11   3       24.21       23.32      0.77 o 
  -1  11   3       66.86       65.58      0.81 o 
   0  11   3       10.47        7.51      0.70 o 
   1  11   3       66.18       64.74      0.84 o 
   2  11   3       23.76       22.32      0.62 o 
   3  11   3       76.12       78.65      1.15 o 
   4  11   3      132.10      142.45      1.50 o 
   5  11   3        0.83        1.03      1.43 o 
   6  11   3       39.47       41.49      1.68 o 
   7  11   3        2.79        1.16      5.74 o 
  -6  12   3        4.60        2.21      1.99 o 
  -5  12   3        1.81        0.14      1.38 o 
  -4  12   3        5.40        4.40      1.14 o 
  -3  12   3       39.62       41.08      1.08 o 
  -2  12   3       14.95       11.59      0.94 o 
  -1  12   3       10.20        8.68      0.85 o 
   0  12   3        4.70        5.20      1.02 o 
   1  12   3        9.64        8.09      0.90 o 
   2  12   3       15.59       12.54      0.80 o 
   3  12   3       39.47       39.20      1.11 o 
   4  12   3        5.50        5.14      1.37 o 
   5  12   3        1.60       -0.50      1.93 o 
   6  12   3        4.23        4.23      5.42 o 
  -6  13   3       31.03       34.01      3.94 o 
  -5  13   3       12.78        9.18      2.11 o 
  -4  13   3       19.19       20.04      1.59 o 
  -3  13   3       10.32       10.29      1.52 o 
  -2  13   3       31.37       32.05      1.23 o 
  -1  13   3       94.32       98.72      1.55 o 
   0  13   3        3.20        1.65      1.39 o 
   1  13   3       94.56       99.50      1.79 o 
   2  13   3       31.34       31.43      1.21 o 
   3  13   3       10.38        9.74      1.43 o 
   4  13   3       19.50       15.52      2.04 o 
   5  13   3       12.67       15.76      6.84 o 
  -5  14   3       10.47        6.92      8.34 o 
  -4  14   3        0.01       -2.62      2.91 o 
  -3  14   3       42.04       42.76      2.03 o 
  -2  14   3        6.11        5.33      1.74 o 
  -1  14   3        7.93        5.43      1.89 o 
   0  14   3        4.61        4.52      1.89 o 
   1  14   3        8.24        5.95      1.68 o 
   2  14   3        6.13        5.75      1.98 o 
   3  14   3       42.17       46.07      2.65 o 
   4  14   3        0.01        0.59      6.74 o 
  -3  15   3        9.22        7.39      3.88 o 
  -2  15   3        2.62       -1.58      2.79 o 
  -1  15   3       51.84       56.61      4.10 o 
   0  15   3        7.28        8.00      3.55 o 
   1  15   3       51.95       56.28      4.33 o 
   2  15   3        2.40        0.32      4.92 o 
   3  15   3        9.36        6.55      3.96 o 
   0   0   4     1710.33     1618.70      7.49 o 
   1   0   4      284.93      239.28      1.01 o 
   2   0   4     1526.41     1588.37      3.29 o 
   3   0   4      315.14      299.83      1.11 o 
   4   0   4      648.64      697.96      2.22 o 
   5   0   4      260.16      265.95      1.08 o 
   6   0   4      103.92      113.55      1.02 o 
   7   0   4      230.89      244.33      1.76 o 
   8   0   4        3.23        1.62      0.90 o 
   9   0   4       40.76       40.62      1.63 o 
  10   0   4        0.09       -3.26      6.17 o 
  -9   1   4        6.16        3.03      1.58 o 
  -8   1   4        3.76        2.27      0.99 o 
  -7   1   4       23.33       23.87      0.81 o 
  -6   1   4       12.98       11.83      0.59 o 
  -5   1   4      316.97      322.76      1.50 o 
  -4   1   4      325.42      329.56      1.34 o 
  -3   1   4      149.82      125.31      0.83 o 
  -2   1   4     1315.79     1335.19      2.83 o 
  -1   1   4     1528.00     1483.32      4.55 o 
   0   1   4     1686.06     1651.07      5.21 o 
   1   1   4     1535.53     1502.34      3.53 o 
   2   1   4     1300.77     1322.00      3.12 o 
   3   1   4      154.76      130.38      0.61 o 
   4   1   4      322.64      324.66      1.23 o 
   5   1   4      313.48      320.06      1.67 o 
   6   1   4       12.00       10.74      0.64 o 
   7   1   4       23.41       22.99      0.63 o 
   8   1   4        4.16        2.80      0.99 o 
   9   1   4        6.34        3.10      1.27 o 
  10   1   4        4.15        1.37      3.85 o 
 -10   2   4        4.33        0.85      4.47 o 
  -9   2   4       15.46       14.25      1.58 o 
  -8   2   4        0.62        0.35      1.03 o 
  -7   2   4       68.90       70.35      1.04 o 
  -6   2   4       51.06       47.86      0.70 o 
  -5   2   4      291.29      308.71      1.35 o 
  -4   2   4       44.04       49.13      0.50 o 
  -3   2   4      378.96      403.30      1.47 o 
  -2   2   4      209.82      213.05      0.88 o 
  -1   2   4       32.70       23.83      0.31 o 
   0   2   4      725.41      676.76      1.84 o 
   1   2   4       36.37       27.41      0.28 o 
   2   2   4      208.67      209.69      0.78 o 
   3   2   4      369.16      395.32      1.00 o 
   4   2   4       39.71       44.16      0.47 o 
   5   2   4      287.95      304.93      1.98 o 
   6   2   4       53.32       51.10      0.84 o 
   7   2   4       70.93       72.50      1.07 o 
   8   2   4        0.52        0.04      1.10 o 
   9   2   4       15.16       13.80      1.32 o 
  10   2   4        4.63        4.08      3.81 o 
 -10   3   4        7.88        5.58      6.76 o 
  -9   3   4       22.12       18.38      1.92 o 
  -8   3   4      281.70      302.70      2.82 o 
  -7   3   4       22.34       20.67      0.80 o 
  -6   3   4      402.31      416.93      1.98 o 
  -5   3   4      109.20      107.74      0.78 o 
  -4   3   4      112.35      111.79      0.74 o 
  -3   3   4      138.39      141.20      0.75 o 
  -2   3   4     2979.46     3071.03      7.00 o 
  -1   3   4      280.01      303.74      1.01 o 
   0   3   4      410.50      383.55      1.48 o 
   1   3   4      272.53      293.71      1.00 o 
   2   3   4     2960.08     3051.78      5.95 o 
   3   3   4      138.75      140.23      0.59 o 
   4   3   4      114.18      114.50      0.73 o 
   5   3   4      110.83      110.14      1.07 o 
   6   3   4      397.63      408.66      2.00 o 
   7   3   4       21.69       19.95      0.85 o 
   8   3   4      276.60      300.61      2.43 o 
   9   3   4       21.76       18.87      1.51 o 
  10   3   4        7.63        6.72      7.37 o 
  -9   4   4        6.33        2.51      2.19 o 
  -8   4   4       44.52       39.96      1.25 o 
  -7   4   4       30.65       28.03      0.83 o 
  -6   4   4       68.73       64.35      0.85 o 
  -5   4   4       26.03       24.85      0.46 o 
  -4   4   4      184.21      188.60      0.97 o 
  -3   4   4      878.77      922.60      3.51 o 
  -2   4   4     1748.96     1795.73      5.62 o 
  -1   4   4      280.59      302.24      1.00 o 
   0   4   4      382.27      424.25      1.16 o 
   1   4   4      286.38      307.06      0.96 o 
   2   4   4     1722.59     1764.98      7.66 o 
   3   4   4      881.84      926.60      3.26 o 
   4   4   4      184.68      187.40      0.79 o 
   5   4   4       26.97       25.79      0.47 o 
   6   4   4       68.96       64.87      0.99 o 
   7   4   4       30.02       27.05      0.91 o 
   8   4   4       45.09       40.88      1.26 o 
   9   4   4        6.34        2.90      1.73 o 
  -9   5   4        8.16        6.42      2.66 o 
  -8   5   4       28.55       27.72      1.44 o 
  -7   5   4       42.66       38.75      0.94 o 
  -6   5   4        0.86        0.20      0.67 o 
  -5   5   4       87.17       89.46      0.78 o 
  -4   5   4       60.15       62.67      0.60 o 
  -3   5   4      265.42      272.75      0.95 o 
  -2   5   4      261.91      256.83      1.08 o 
  -1   5   4      256.48      249.90      0.98 o 
   0   5   4       71.42       67.90      0.44 o 
   1   5   4      259.93      252.71      0.84 o 
   2   5   4      263.86      259.50      0.90 o 
   3   5   4      271.07      278.28      1.11 o 
   4   5   4       58.98       61.05      0.56 o 
   5   5   4       86.91       89.72      0.84 o 
   6   5   4        0.57        0.21      0.60 o 
   7   5   4       43.89       40.71      1.05 o 
   8   5   4       29.95       29.55      1.31 o 
   9   5   4        8.32        6.33      2.25 o 
  -9   6   4       12.90       10.80      3.48 o 
  -8   6   4       41.64       38.04      1.59 o 
  -7   6   4       12.14       12.26      1.24 o 
  -6   6   4        4.53        3.69      0.91 o 
  -5   6   4      118.94      117.93      1.15 o 
  -4   6   4      266.99      256.78      1.87 o 
  -3   6   4      390.29      406.13      1.83 o 
  -2   6   4       45.16       49.54      0.47 o 
  -1   6   4     1855.37     1876.77      4.78 o 
   0   6   4      567.40      595.56      1.76 o 
   1   6   4     1835.11     1860.44      3.96 o 
   2   6   4       48.21       52.54      0.44 o 
   3   6   4      386.58      405.07      1.33 o 
   4   6   4      272.72      259.75      1.49 o 
   5   6   4      114.90      116.53      0.91 o 
   6   6   4        5.15        4.71      0.67 o 
   7   6   4       11.17       11.25      0.97 o 
   8   6   4       40.87       36.98      1.48 o 
   9   6   4       12.96       10.97      2.85 o 
  -9   7   4       17.02       15.59      4.53 o 
  -8   7   4        6.13        5.40      1.58 o 
  -7   7   4       14.80       13.98      1.23 o 
  -6   7   4       62.03       59.61      1.15 o 
  -5   7   4      149.17      146.59      1.23 o 
  -4   7   4      188.04      188.97      1.09 o 
  -3   7   4      324.40      334.82      1.46 o 
  -2   7   4      248.20      252.61      1.38 o 
  -1   7   4      295.38      280.60      0.89 o 
   0   7   4       19.09       15.89      0.30 o 
   1   7   4      293.58      275.98      1.02 o 
   2   7   4      244.21      249.47      1.16 o 
   3   7   4      338.52      349.76      1.13 o 
   4   7   4      186.06      187.51      1.10 o 
   5   7   4      154.30      152.56      1.09 o 
   6   7   4       62.77       60.02      0.93 o 
   7   7   4       14.94       15.18      1.24 o 
   8   7   4        5.99        4.13      1.65 o 
  -8   8   4        1.29       -0.84      1.98 o 
  -7   8   4        5.98        4.23      1.31 o 
  -6   8   4       29.38       25.46      0.96 o 
  -5   8   4        8.63        7.62      0.66 o 
  -4   8   4       17.47       17.08      0.51 o 
  -3   8   4      287.07      288.42      1.32 o 
  -2   8   4       59.72       59.50      0.54 o 
  -1   8   4      344.04      346.62      1.42 o 
   0   8   4        1.44        1.50      0.32 o 
   1   8   4      343.91      343.79      1.14 o 
   2   8   4       62.80       63.17      0.69 o 
   3   8   4      287.58      290.55      1.71 o 
   4   8   4       18.79       18.40      0.49 o 
   5   8   4        9.54        8.35      0.60 o 
   6   8   4       30.05       25.61      1.05 o 
   7   8   4        6.37        5.35      1.46 o 
   8   8   4        1.42       -0.89      2.49 o 
  -8   9   4        1.17        0.21      3.22 o 
  -7   9   4       21.42       18.58      1.52 o 
  -6   9   4        3.83        3.01      1.11 o 
  -5   9   4       48.09       48.27      1.04 o 
  -4   9   4      151.45      156.91      1.12 o 
  -3   9   4       49.55       53.90      0.65 o 
  -2   9   4      275.19      260.53      1.42 o 
  -1   9   4       46.09       40.83      0.48 o 
   0   9   4       22.27       18.53      0.45 o 
   1   9   4       46.56       41.73      0.61 o 
   2   9   4      283.07      270.48      1.40 o 
   3   9   4       46.57       50.95      0.71 o 
   4   9   4      152.18      158.78      1.16 o 
   5   9   4       46.14       47.84      0.90 o 
   6   9   4        3.26        3.46      1.37 o 
   7   9   4       21.04       20.26      1.94 o 
   8   9   4        1.28        1.35      3.99 o 
  -8  10   4       10.90        7.27      6.78 o 
  -7  10   4        1.95        0.19      2.60 o 
  -6  10   4       56.10       58.59      1.37 o 
  -5  10   4        7.24        6.47      0.90 o 
  -4  10   4      352.07      385.35      2.23 o 
  -3  10   4        0.55        1.01      0.79 o 
  -2  10   4      206.06      207.20      1.13 o 
  -1  10   4      169.33      176.52      0.99 o 
   0  10   4      302.65      298.53      1.52 o 
   1  10   4      171.97      175.79      1.12 o 
   2  10   4      209.45      209.79      1.99 o 
   3  10   4        0.77        0.68      0.69 o 
   4  10   4      350.20      385.84      2.04 o 
   5  10   4        6.80        6.59      1.16 o 
   6  10   4       56.03       59.74      1.68 o 
   7  10   4        1.87        0.10      3.70 o 
   8  10   4       10.89        5.64      6.55 o 
  -7  11   4        6.34        0.80      3.21 o 
  -6  11   4        0.50       -1.02      1.44 o 
  -5  11   4        0.33       -1.26      1.26 o 
  -4  11   4        9.16        5.65      1.06 o 
  -3  11   4        3.10        2.00      1.10 o 
  -2  11   4      139.25      145.93      1.34 o 
  -1  11   4        6.03        5.98      0.69 o 
   0  11   4      212.37      217.64      1.73 o 
   1  11   4        6.33        6.89      0.66 o 
   2  11   4      138.67      148.52      1.40 o 
   3  11   4        3.25        1.92      0.83 o 
   4  11   4        9.30        5.87      0.96 o 
   5  11   4        0.34       -0.81      1.38 o 
   6  11   4        0.37       -2.10      2.10 o 
   7  11   4        6.12        2.41      6.25 o 
  -6  12   4       13.63       10.09      1.92 o 
  -5  12   4       33.79       30.74      1.44 o 
  -4  12   4        8.50        7.74      1.31 o 
  -3  12   4       74.85       81.99      1.38 o 
  -2  12   4        4.49        3.95      1.10 o 
  -1  12   4       44.39       42.12      0.91 o 
   0  12   4        3.62        1.97      0.96 o 
   1  12   4       44.93       42.99      0.91 o 
   2  12   4        5.05        4.79      0.83 o 
   3  12   4       75.81       82.96      1.24 o 
   4  12   4        9.29        8.85      1.42 o 
   5  12   4       33.82       30.15      1.82 o 
  -6  13   4        7.92        6.06      6.39 o 
  -5  13   4       48.96       58.39      2.30 o 
  -4  13   4       12.80       13.23      1.77 o 
  -3  13   4       22.72       22.93      1.55 o 
  -2  13   4       10.47        9.83      1.14 o 
  -1  13   4       10.94        8.78      1.21 o 
   0  13   4       30.74       32.84      1.26 o 
   1  13   4       11.07        9.88      1.26 o 
   2  13   4       11.13       10.34      1.29 o 
   3  13   4       22.15       23.30      1.65 o 
   4  13   4       12.41       13.21      2.35 o 
  -4  14   4        8.92        7.78      3.27 o 
  -3  14   4       11.44        9.23      2.12 o 
  -2  14   4        1.63        0.85      2.08 o 
  -1  14   4       19.29       17.59      1.90 o 
   0  14   4       14.82       12.61      1.90 o 
   1  14   4       20.02       18.94      1.75 o 
   2  14   4        1.75        1.51      1.97 o 
   3  14   4       11.70       13.95      2.82 o 
   4  14   4        8.80        5.50      3.78 o 
  -3  15   4        7.38        2.89      6.81 o 
  -2  15   4        0.45       -0.71      6.50 o 
  -1  15   4       30.05       32.93      5.88 o 
   0  15   4        8.50        4.48      4.26 o 
   1  15   4       30.54       34.97      5.91 o 
   2  15   4        0.39       -2.04      6.70 o 
   3  15   4        7.59        7.39      4.32 o 
   1   0   5       30.64       37.63      0.39 o 
   2   0   5     1516.57     1504.54      3.16 o 
   3   0   5       14.29        8.31      0.27 o 
   4   0   5      422.50      426.95      1.87 o 
   5   0   5       11.55       11.75      0.41 o 
   6   0   5       29.11       30.85      0.72 o 
   7   0   5       12.51       12.08      0.88 o 
   8   0   5       21.87       16.34      1.23 o 
   9   0   5        6.66        4.13      1.45 o 
  -9   1   5        7.88        4.99      1.61 o 
  -8   1   5       30.78       30.35      1.22 o 
  -7   1   5       28.41       27.90      1.00 o 
  -6   1   5        3.11        2.03      0.60 o 
  -5   1   5      232.33      241.95      1.19 o 
  -4   1   5      176.13      179.62      0.89 o 
  -3   1   5      196.82      208.96      1.00 o 
  -2   1   5      495.84      470.30      1.35 o 
  -1   1   5      425.49      426.50      1.14 o 
   0   1   5       85.43       90.63      0.59 o 
   1   1   5      411.38      412.38      1.27 o 
   2   1   5      489.35      461.69      1.10 o 
   3   1   5      195.55      210.10      1.10 o 
   4   1   5      178.14      181.89      0.77 o 
   5   1   5      235.92      245.49      1.37 o 
   6   1   5        3.04        1.56      0.48 o 
   7   1   5       28.73       28.24      0.93 o 
   8   1   5       31.02       30.94      1.10 o 
   9   1   5        8.00        6.01      1.56 o 
  10   1   5        4.17        0.07      4.83 o 
  -9   2   5       41.16       41.64      1.85 o 
  -8   2   5       24.77       23.24      1.13 o 
  -7   2   5       11.34       11.80      0.90 o 
  -6   2   5      126.13      128.16      1.10 o 
  -5   2   5       15.87       12.65      0.43 o 
  -4   2   5      619.04      627.92      2.76 o 
  -3   2   5     1208.04     1235.26      3.39 o 
  -2   2   5      794.99      805.12      1.98 o 
  -1   2   5      774.03      817.61      1.97 o 
   0   2   5     3820.21     3846.05     16.00 o 
   1   2   5      750.52      787.71      2.40 o 
   2   2   5      784.67      793.22      2.58 o 
   3   2   5     1202.13     1224.74      5.00 o 
   4   2   5      607.97      618.45      2.05 o 
   5   2   5       16.06       12.99      0.50 o 
   6   2   5      122.28      120.11      1.16 o 
   7   2   5       10.30       11.39      0.81 o 
   8   2   5       25.48       23.52      1.05 o 
   9   2   5       41.18       40.17      1.52 o 
  10   2   5       14.09       10.42      7.27 o 
  -9   3   5       49.88       52.04      2.22 o 
  -8   3   5       45.43       44.31      1.16 o 
  -7   3   5      119.46      124.51      1.57 o 
  -6   3   5       20.15       21.21      0.52 o 
  -5   3   5      150.64      148.16      1.07 o 
  -4   3   5      266.79      272.50      1.51 o 
  -3   3   5       76.51       64.53      0.53 o 
  -2   3   5       30.39       34.02      0.49 o 
  -1   3   5      249.13      255.87      0.99 o 
   0   3   5      346.17      381.34      1.14 o 
   1   3   5      245.08      251.94      0.94 o 
   2   3   5       34.10       38.49      0.41 o 
   3   3   5       85.12       73.43      0.55 o 
   4   3   5      270.28      275.24      1.40 o 
   5   3   5      153.35      151.27      1.16 o 
   6   3   5       21.52       21.34      0.73 o 
   7   3   5      118.72      123.49      1.43 o 
   8   3   5       45.49       43.46      1.25 o 
   9   3   5       50.36       51.20      1.83 o 
  10   3   5        8.43        0.61      4.71 o 
  -9   4   5        3.69        1.11      3.21 o 
  -8   4   5       96.29       97.91      1.65 o 
  -7   4   5       65.89       70.43      1.41 o 
  -6   4   5      250.48      257.50      1.85 o 
  -5   4   5      175.63      173.36      1.38 o 
  -4   4   5      154.23      155.81      1.05 o 
  -3   4   5       37.55       37.96      0.45 o 
  -2   4   5       18.81       20.01      0.42 o 
  -1   4   5     2180.11     2266.98      4.28 o 
   0   4   5     1601.03     1737.50      4.31 o 
   1   4   5     2188.64     2267.22      5.18 o 
   2   4   5       19.82       21.20      0.29 o 
   3   4   5       38.19       38.09      0.38 o 
   4   4   5      152.89      154.15      0.84 o 
   5   4   5      175.91      174.33      1.24 o 
   6   4   5      251.54      265.08      1.70 o 
   7   4   5       62.88       65.61      1.14 o 
   8   4   5       95.21       99.76      1.65 o 
   9   4   5        3.50        2.22      2.04 o 
  -9   5   5        2.21       -1.54      3.20 o 
  -8   5   5       12.66        9.96      1.53 o 
  -7   5   5       72.10       72.79      1.65 o 
  -6   5   5       38.80       35.31      0.97 o 
  -5   5   5      145.48      144.34      1.22 o 
  -4   5   5       19.22       17.02      0.51 o 
  -3   5   5      135.01      132.64      0.82 o 
  -2   5   5      430.75      440.24      2.01 o 
  -1   5   5      258.00      248.58      0.87 o 
   0   5   5      498.21      525.02      1.57 o 
   1   5   5      264.41      255.03      0.98 o 
   2   5   5      438.30      449.49      2.30 o 
   3   5   5      129.39      124.26      0.76 o 
   4   5   5       17.46       14.69      0.42 o 
   5   5   5      147.46      145.75      1.07 o 
   6   5   5       38.99       36.71      0.82 o 
   7   5   5       72.09       75.16      1.31 o 
   8   5   5       12.03       10.15      1.19 o 
   9   5   5        2.33       -1.74      2.95 o 
  -9   6   5       30.52       31.58      4.34 o 
  -8   6   5        8.03        6.21      1.59 o 
  -7   6   5       36.77       34.13      1.28 o 
  -6   6   5       37.04       34.28      1.05 o 
  -5   6   5        5.94        5.29      0.69 o 
  -4   6   5      102.60      102.64      0.81 o 
  -3   6   5      351.17      351.79      1.97 o 
  -2   6   5       45.62       48.88      0.55 o 
  -1   6   5      129.98      124.57      0.71 o 
   0   6   5       84.54       87.88      0.57 o 
   1   6   5      130.40      124.14      0.55 o 
   2   6   5       46.81       51.33      0.50 o 
   3   6   5      343.03      343.72      1.82 o 
   4   6   5      107.36      109.85      1.01 o 
   5   6   5        5.41        4.60      0.45 o 
   6   6   5       37.71       34.66      0.96 o 
   7   6   5       37.46       33.86      1.23 o 
   8   6   5        7.62        7.22      1.46 o 
   9   6   5       30.75       32.83      3.93 o 
  -9   7   5        1.05       -0.11      6.99 o 
  -8   7   5       22.51       23.92      1.84 o 
  -7   7   5        0.72       -0.20      1.33 o 
  -6   7   5       81.96       82.91      1.26 o 
  -5   7   5       32.94       33.82      0.80 o 
  -4   7   5       63.71       57.47      0.75 o 
  -3   7   5       39.98       40.75      0.57 o 
  -2   7   5      481.38      476.27      2.49 o 
  -1   7   5     1119.99     1165.27      4.13 o 
   0   7   5       94.49       85.61      0.52 o 
   1   7   5     1121.94     1164.87      3.75 o 
   2   7   5      475.47      471.64      2.95 o 
   3   7   5       40.14       40.19      0.47 o 
   4   7   5       63.47       58.02      0.53 o 
   5   7   5       34.04       35.89      0.61 o 
   6   7   5       82.75       83.90      1.44 o 
   7   7   5        0.92       -0.25      1.38 o 
   8   7   5       23.24       22.70      2.18 o 
  -8   8   5        6.45        3.85      2.22 o 
  -7   8   5       17.13       15.80      1.34 o 
  -6   8   5       27.68       22.23      0.95 o 
  -5   8   5       48.70       49.49      0.83 o 
  -4   8   5       67.80       59.21      0.64 o 
  -3   8   5       49.50       44.02      0.54 o 
  -2   8   5       63.57       57.61      0.62 o 
  -1   8   5      418.10      412.82      1.37 o 
   0   8   5       15.20       13.72      0.31 o 
   1   8   5      427.07      420.23      1.32 o 
   2   8   5       67.42       62.12      0.70 o 
   3   8   5       51.45       44.88      0.60 o 
   4   8   5       71.98       63.12      0.57 o 
   5   8   5       47.48       48.10      0.76 o 
   6   8   5       28.94       25.10      1.39 o 
   7   8   5       17.18       13.88      1.53 o 
   8   8   5        6.36        4.61      3.21 o 
  -8   9   5       19.56       12.74      4.16 o 
  -7   9   5       11.60       10.21      1.64 o 
  -6   9   5       39.01       40.15      1.09 o 
  -5   9   5       39.66       40.01      0.92 o 
  -4   9   5       48.69       51.30      0.77 o 
  -3   9   5       20.91       18.13      0.56 o 
  -2   9   5      494.60      493.62      1.86 o 
  -1   9   5      627.51      634.94      2.20 o 
   0   9   5      616.06      599.69      2.44 o 
   1   9   5      631.31      642.75      2.93 o 
   2   9   5      489.92      491.46      2.54 o 
   3   9   5       22.65       19.97      0.56 o 
   4   9   5       47.58       49.46      0.79 o 
   5   9   5       40.03       40.04      1.10 o 
   6   9   5       38.71       40.43      1.52 o 
   7   9   5       11.91       11.97      2.08 o 
   8   9   5       19.09       14.51      4.44 o 
  -7  10   5        7.10        2.42      2.20 o 
  -6  10   5       10.78        7.46      1.19 o 
  -5  10   5        6.59        5.14      1.12 o 
  -4  10   5       20.15       16.77      0.92 o 
  -3  10   5       33.35       30.11      0.76 o 
  -2  10   5        5.91        5.81      0.54 o 
  -1  10   5       32.78       31.64      0.49 o 
   0  10   5        1.41        0.16      0.45 o 
   1  10   5       32.43       30.41      0.66 o 
   2  10   5        5.56        5.71      0.60 o 
   3  10   5       33.48       29.42      0.74 o 
   4  10   5       19.74       16.60      0.94 o 
   5  10   5        6.01        4.69      1.03 o 
   6  10   5       10.41        8.29      1.67 o 
   7  10   5        6.49        5.36      4.07 o 
  -7  11   5        1.53       -2.86      7.11 o 
  -6  11   5       37.33       36.31      1.77 o 
  -5  11   5       12.19       10.42      1.37 o 
  -4  11   5       46.11       47.11      1.38 o 
  -3  11   5       37.10       34.52      1.11 o 
  -2  11   5       74.36       73.71      1.10 o 
  -1  11   5       83.45       85.70      1.09 o 
   0  11   5       23.72       20.57      0.82 o 
   1  11   5       83.16       86.83      1.01 o 
   2  11   5       74.97       72.61      1.02 o 
   3  11   5       37.31       33.95      1.00 o 
   4  11   5       44.40       45.83      1.23 o 
   5  11   5       11.98       11.07      1.19 o 
   6  11   5       36.61       34.49      2.70 o 
   7  11   5        1.56        1.72      6.16 o 
  -6  12   5       35.32       36.90      2.20 o 
  -5  12   5       32.65       35.61      1.69 o 
  -4  12   5       15.75       13.86      1.48 o 
  -3  12   5       25.31       24.52      1.25 o 
  -2  12   5       93.45       99.93      1.55 o 
  -1  12   5       24.14       25.21      0.94 o 
   0  12   5      214.60      238.02      2.07 o 
   1  12   5       24.35       26.65      1.09 o 
   2  12   5       94.97      100.94      1.29 o 
   3  12   5       25.70       23.35      1.18 o 
   4  12   5       15.85       16.26      1.71 o 
   5  12   5       33.03       35.32      3.09 o 
   6  12   5       35.46       38.11      6.89 o 
  -5  13   5        1.43        0.19      3.19 o 
  -4  13   5        1.60        1.01      2.12 o 
  -3  13   5        3.98        2.16      1.48 o 
  -2  13   5       15.80       13.19      1.45 o 
  -1  13   5        9.85        9.28      1.46 o 
   0  13   5        1.24        0.16      1.29 o 
   1  13   5       10.03        8.22      1.37 o 
   2  13   5       16.83       14.99      1.34 o 
   3  13   5        3.97        3.23      1.65 o 
   4  13   5        1.46        0.79      2.57 o 
  -4  14   5        9.27        7.86      5.05 o 
  -3  14   5       34.96       38.45      3.48 o 
  -2  14   5       44.16       43.93      2.66 o 
  -1  14   5        3.40        2.24      2.17 o 
   0  14   5        3.24        1.44      1.97 o 
   1  14   5        3.28       -0.05      2.17 o 
   2  14   5       43.85       42.95      2.81 o 
   3  14   5       34.75       39.02      3.09 o 
   4  14   5        8.87        9.59      6.64 o 
  -2  15   5       10.85        9.12      4.47 o 
  -1  15   5       24.73       22.32      5.13 o 
   0  15   5        1.24       -1.78      6.24 o 
   1  15   5       23.77       23.31      6.32 o 
   2  15   5       11.30       11.74      6.95 o 
   0   0   6     2231.92     2154.16      7.72 o 
   1   0   6       99.52      124.33      0.71 o 
   2   0   6      224.24      229.93      0.95 o 
   3   0   6        2.15        0.30      0.26 o 
   4   0   6      104.08      113.28      0.70 o 
   5   0   6       66.80       68.06      0.67 o 
   6   0   6      165.85      172.28      1.15 o 
   7   0   6       23.13       20.23      0.97 o 
   8   0   6        0.97        1.21      1.28 o 
   9   0   6        5.66        1.16      2.14 o 
  -9   1   6        5.87        3.75      1.93 o 
  -8   1   6        8.07        5.72      1.58 o 
  -7   1   6       10.10        9.16      0.92 o 
  -6   1   6       37.29       37.40      0.74 o 
  -5   1   6       64.39       68.67      0.75 o 
  -4   1   6      464.67      471.89      2.53 o 
  -3   1   6       45.73       43.58      0.46 o 
  -2   1   6      950.22      949.34      2.17 o 
  -1   1   6       91.31       94.20      0.56 o 
   0   1   6       12.06       15.07      0.29 o 
   1   1   6       94.80       96.48      0.67 o 
   2   1   6      958.23      954.79      3.09 o 
   3   1   6       45.51       43.02      0.43 o 
   4   1   6      465.92      473.42      2.32 o 
   5   1   6       66.65       69.28      0.84 o 
   6   1   6       38.33       36.59      0.53 o 
   7   1   6       10.30        9.00      0.91 o 
   8   1   6        7.78        4.20      1.11 o 
   9   1   6        5.83        4.61      2.01 o 
  -9   2   6        0.98       -1.15      1.88 o 
  -8   2   6       38.81       37.76      1.54 o 
  -7   2   6        0.55        0.19      1.18 o 
  -6   2   6      154.93      158.78      1.18 o 
  -5   2   6       66.26       64.88      0.70 o 
  -4   2   6       64.62       66.35      0.55 o 
  -3   2   6      540.27      554.58      2.38 o 
  -2   2   6       15.52       14.65      0.37 o 
  -1   2   6     1311.45     1368.16      3.99 o 
   0   2   6      247.11      216.16      1.04 o 
   1   2   6     1329.86     1381.91      2.80 o 
   2   2   6       14.45       13.84      0.32 o 
   3   2   6      533.15      548.85      1.92 o 
   4   2   6       63.37       65.32      0.57 o 
   5   2   6       61.71       60.52      0.71 o 
   6   2   6      153.42      152.95      1.25 o 
   7   2   6        0.58        0.18      0.77 o 
   8   2   6       38.43       39.28      1.33 o 
   9   2   6        1.02        0.08      2.07 o 
  -9   3   6       16.08       18.00      3.20 o 
  -8   3   6       41.30       39.54      1.55 o 
  -7   3   6      191.97      206.85      2.35 o 
  -6   3   6       10.06        8.25      0.41 o 
  -5   3   6       52.34       52.08      0.87 o 
  -4   3   6       43.43       48.78      0.63 o 
  -3   3   6      279.83      286.42      1.33 o 
  -2   3   6      105.35      116.43      0.83 o 
  -1   3   6     2816.95     2920.51     11.79 o 
   0   3   6       17.48       22.20      0.34 o 
   1   3   6     2839.37     2920.79      7.78 o 
   2   3   6      108.19      120.46      0.83 o 
   3   3   6      284.89      291.55      1.09 o 
   4   3   6       44.79       49.58      0.58 o 
   5   3   6       54.31       53.71      0.61 o 
   6   3   6       10.26        9.04      0.69 o 
   7   3   6      195.94      212.96      1.87 o 
   8   3   6       41.79       38.48      1.25 o 
   9   3   6       16.27       18.36      2.13 o 
  -9   4   6       61.38       69.34      3.85 o 
  -8   4   6       14.35       11.34      1.58 o 
  -7   4   6       30.27       25.74      1.16 o 
  -6   4   6       15.23       14.39      0.77 o 
  -5   4   6       88.59       87.26      1.08 o 
  -4   4   6      260.22      259.98      1.43 o 
  -3   4   6      730.62      680.05      2.06 o 
  -2   4   6      449.18      485.08      1.80 o 
  -1   4   6       12.62       17.00      0.29 o 
   0   4   6      287.69      305.94      1.15 o 
   1   4   6       10.82       15.07      0.29 o 
   2   4   6      449.90      485.16      1.58 o 
   3   4   6      733.60      680.29      2.20 o 
   4   4   6      263.19      261.44      1.62 o 
   5   4   6       82.84       82.46      0.82 o 
   6   4   6       15.71       15.44      0.65 o 
   7   4   6       29.90       27.63      1.03 o 
   8   4   6       14.35       12.94      1.26 o 
   9   4   6       60.66       61.63      2.99 o 
  -9   5   6        8.52        6.83      4.23 o 
  -8   5   6        6.97        5.89      1.66 o 
  -7   5   6       66.05       68.14      1.49 o 
  -6   5   6        9.11        7.11      0.87 o 
  -5   5   6      257.68      265.74      2.00 o 
  -4   5   6       93.87      101.40      1.02 o 
  -3   5   6       47.42       40.63      0.57 o 
  -2   5   6      436.92      444.12      2.28 o 
  -1   5   6      634.41      628.49      2.14 o 
   0   5   6      134.60      130.51      0.87 o 
   1   5   6      621.48      614.90      2.76 o 
   2   5   6      437.93      441.85      1.70 o 
   3   5   6       48.93       43.95      0.99 o 
   4   5   6       94.38      103.62      0.94 o 
   5   5   6      253.50      255.49      1.63 o 
   6   5   6        8.50        6.96      0.83 o 
   7   5   6       66.29       66.38      1.31 o 
   8   5   6        6.88        5.22      1.26 o 
   9   5   6        8.91        5.16      2.62 o 
  -9   6   6        5.05        2.34      6.19 o 
  -8   6   6       47.38       44.89      1.81 o 
  -7   6   6       15.06       13.10      1.37 o 
  -6   6   6      169.81      180.27      1.84 o 
  -5   6   6       10.76       10.19      0.63 o 
  -4   6   6        0.87        0.70      0.60 o 
  -3   6   6      122.66      126.33      1.22 o 
  -2   6   6        2.25        1.02      0.38 o 
  -1   6   6       13.28       13.47      0.33 o 
   0   6   6      320.96      302.82      1.13 o 
   1   6   6       14.00       14.25      0.32 o 
   2   6   6        3.30        1.97      0.30 o 
   3   6   6      126.94      130.21      1.16 o 
   4   6   6        0.96        0.73      0.42 o 
   5   6   6       11.48       11.54      0.74 o 
   6   6   6      171.00      178.68      2.66 o 
   7   6   6       14.85       12.95      1.31 o 
   8   6   6       49.07       47.91      1.83 o 
   9   6   6        4.99        2.98      4.48 o 
  -8   7   6       11.20        7.81      2.16 o 
  -7   7   6       35.52       37.96      1.36 o 
  -6   7   6        2.12        1.25      0.95 o 
  -5   7   6      127.81      127.04      1.38 o 
  -4   7   6       79.54       76.92      0.73 o 
  -3   7   6      191.51      199.69      1.10 o 
  -2   7   6        4.76        3.82      0.38 o 
  -1   7   6       29.71       30.94      0.52 o 
   0   7   6        4.03        4.41      0.35 o 
   1   7   6       29.74       30.52      0.37 o 
   2   7   6        4.49        3.37      0.29 o 
   3   7   6      189.78      197.10      1.26 o 
   4   7   6       78.65       76.63      0.96 o 
   5   7   6      126.40      129.15      1.18 o 
   6   7   6        1.74        0.97      1.18 o 
   7   7   6       35.18       36.93      1.61 o 
   8   7   6       11.36        9.19      2.35 o 
  -8   8   6        8.09        5.15      2.73 o 
  -7   8   6       22.93       20.16      1.35 o 
  -6   8   6       19.88       18.70      1.03 o 
  -5   8   6       10.74        9.77      0.81 o 
  -4   8   6       14.14       12.47      0.73 o 
  -3   8   6       66.39       66.07      0.73 o 
  -2   8   6      312.73      301.96      1.53 o 
  -1   8   6      255.77      250.09      1.34 o 
   0   8   6     2224.74     2200.15      8.41 o 
   1   8   6      253.34      246.41      1.03 o 
   2   8   6      315.29      306.83      1.81 o 
   3   8   6       67.58       64.18      0.95 o 
   4   8   6       13.85       12.96      0.64 o 
   5   8   6       10.57        9.01      0.96 o 
   6   8   6       19.09       18.59      1.37 o 
   7   8   6       22.99       20.83      1.70 o 
   8   8   6        7.90        6.91      4.08 o 
  -8   9   6        3.87        0.70      5.37 o 
  -7   9   6        3.64        0.56      1.74 o 
  -6   9   6        0.97       -1.13      1.13 o 
  -5   9   6       21.83       18.99      1.05 o 
  -4   9   6       33.67       35.59      0.79 o 
  -3   9   6      151.53      157.72      1.36 o 
  -2   9   6       45.69       46.23      0.75 o 
  -1   9   6      153.18      156.99      1.03 o 
   0   9   6       77.40       87.38      0.75 o 
   1   9   6      146.80      150.52      1.05 o 
   2   9   6       43.08       44.07      0.67 o 
   3   9   6      150.40      155.34      1.28 o 
   4   9   6       31.75       35.14      0.91 o 
   5   9   6       22.79       21.19      1.03 o 
   6   9   6        1.13       -0.60      1.56 o 
   7   9   6        4.07        1.90      2.55 o 
   8   9   6        3.88        0.18      6.61 o 
  -7  10   6       10.01        8.78      3.87 o 
  -6  10   6        1.58       -0.73      1.48 o 
  -5  10   6       31.55       28.85      1.28 o 
  -4  10   6       29.64       26.44      1.18 o 
  -3  10   6      232.74      247.03      1.97 o 
  -2  10   6       75.92       75.09      1.03 o 
  -1  10   6       19.22       18.95      0.68 o 
   0  10   6       93.43       95.62      0.88 o 
   1  10   6       18.86       18.94      0.56 o 
   2  10   6       74.72       72.86      1.02 o 
   3  10   6      233.00      247.28      1.90 o 
   4  10   6       29.23       27.09      1.03 o 
   5  10   6       32.01       32.46      1.23 o 
   6  10   6        1.60       -0.57      1.60 o 
   7  10   6       10.08        7.93      4.00 o 
  -6  11   6        0.44       -0.51      2.30 o 
  -5  11   6       25.96       26.65      1.59 o 
  -4  11   6        3.10        0.07      1.32 o 
  -3  11   6        2.71        2.75      1.20 o 
  -2  11   6        9.52        5.43      1.20 o 
  -1  11   6      115.54      117.25      1.35 o 
   0  11   6        0.88        0.10      0.85 o 
   1  11   6      115.35      118.92      1.36 o 
   2  11   6        9.23        5.82      0.87 o 
   3  11   6        2.54        2.04      1.16 o 
   4  11   6        2.92        1.18      1.34 o 
   5  11   6       26.48       24.42      1.51 o 
   6  11   6        0.44       -0.96      5.93 o 
  -6  12   6       16.53       14.37      3.27 o 
  -5  12   6        8.99        7.13      2.03 o 
  -4  12   6       40.89       40.64      1.62 o 
  -3  12   6       45.82       46.58      1.39 o 
  -2  12   6       68.69       76.39      1.44 o 
  -1  12   6       30.33       31.55      1.24 o 
   0  12   6       84.76       90.24      1.46 o 
   1  12   6       29.45       31.37      1.07 o 
   2  12   6       66.96       73.56      1.29 o 
   3  12   6       45.22       46.78      1.33 o 
   4  12   6       41.12       41.23      1.68 o 
   5  12   6        9.47       10.07      3.50 o 
   6  12   6       16.36       14.52      7.05 o 
  -5  13   6       10.30        9.39      7.34 o 
  -4  13   6       71.70       77.69      2.45 o 
  -3  13   6        2.19        1.59      1.83 o 
  -2  13   6       19.93       18.54      1.87 o 
  -1  13   6       16.42       19.71      1.58 o 
   0  13   6       15.85       17.28      1.44 o 
   1  13   6       16.15       19.73      1.41 o 
   2  13   6       19.67       17.42      1.50 o 
   3  13   6        2.09        1.92      1.77 o 
   4  13   6       72.57       82.26      3.13 o 
  -3  14   6       35.22       37.64      4.25 o 
  -2  14   6        2.68       -0.13      3.12 o 
  -1  14   6        7.95        5.75      2.89 o 
   0  14   6       35.72       32.41      3.10 o 
   1  14   6        7.78        6.40      3.43 o 
   2  14   6        2.26        1.70      2.94 o 
   3  14   6       35.05       38.86      3.18 o 
   0  15   6        1.35       -1.54      7.28 o 
   1  15   6        5.08        6.83      7.69 o 
   1   0   7      119.59      125.77      0.76 o 
   2   0   7      459.44      413.53      1.31 o 
   3   0   7       10.48       10.55      0.33 o 
   4   0   7      466.47      475.58      1.50 o 
   5   0   7       13.07        8.37      0.54 o 
   6   0   7      196.84      210.42      1.32 o 
   7   0   7       27.40       27.90      1.10 o 
   8   0   7        1.80        0.76      1.74 o 
   9   0   7        1.00       -2.01      2.59 o 
  -9   1   7        3.15       -0.16      2.84 o 
  -8   1   7       39.59       42.63      1.55 o 
  -7   1   7       38.12       35.02      1.28 o 
  -6   1   7       79.24       81.43      0.91 o 
  -5   1   7       27.64       25.21      0.53 o 
  -4   1   7      227.84      239.79      1.12 o 
  -3   1   7      306.10      324.07      1.66 o 
  -2   1   7      126.72      111.96      0.67 o 
  -1   1   7       66.08       74.61      0.54 o 
   0   1   7      191.98      172.24      0.86 o 
   1   1   7       62.54       69.43      0.62 o 
   2   1   7      129.83      114.60      0.85 o 
   3   1   7      307.38      323.88      1.46 o 
   4   1   7      225.25      238.13      1.08 o 
   5   1   7       29.03       26.74      0.53 o 
   6   1   7       77.07       78.08      0.92 o 
   7   1   7       37.49       32.76      1.15 o 
   8   1   7       39.23       41.68      1.75 o 
   9   1   7        3.06        0.74      3.43 o 
  -9   2   7        6.61        0.56      4.18 o 
  -8   2   7        1.00        0.35      1.58 o 
  -7   2   7       32.25       34.32      1.17 o 
  -6   2   7       41.77       41.76      0.85 o 
  -5   2   7      178.31      187.63      1.23 o 
  -4   2   7       99.50      104.99      0.83 o 
  -3   2   7      318.70      340.85      2.36 o 
  -2   2   7      177.26      193.76      0.82 o 
  -1   2   7      670.32      645.31      2.10 o 
   0   2   7     2775.28     2917.63     16.42 o 
   1   2   7      661.92      636.46      2.37 o 
   2   2   7      184.55      203.27      1.18 o 
   3   2   7      318.84      343.36      1.62 o 
   4   2   7      104.76      112.92      0.78 o 
   5   2   7      177.38      187.03      1.16 o 
   6   2   7       43.04       41.70      0.65 o 
   7   2   7       31.79       32.76      1.14 o 
   8   2   7        1.05       -1.02      1.50 o 
   9   2   7        7.07        3.32      2.63 o 
  -8   3   7        3.60        2.35      1.41 o 
  -7   3   7       25.07       20.80      1.22 o 
  -6   3   7       24.97       23.08      0.94 o 
  -5   3   7      222.18      222.47      1.59 o 
  -4   3   7       43.95       43.98      0.59 o 
  -3   3   7      604.52      608.60      3.35 o 
  -2   3   7      281.31      272.52      1.29 o 
  -1   3   7     1140.41     1168.28      3.58 o 
   0   3   7      454.94      477.58      2.44 o 
   1   3   7     1141.01     1164.36      3.17 o 
   2   3   7      288.20      278.07      1.41 o 
   3   3   7      616.70      616.24      2.99 o 
   4   3   7       42.84       42.70      0.58 o 
   5   3   7      227.84      226.39      1.32 o 
   6   3   7       24.86       24.81      0.70 o 
   7   3   7       25.18       19.94      1.39 o 
   8   3   7        3.42        1.46      1.34 o 
   9   3   7        0.87       -2.05      6.51 o 
  -9   4   7        7.31        8.04      5.82 o 
  -8   4   7       17.38       15.24      1.53 o 
  -7   4   7       99.25      109.22      1.66 o 
  -6   4   7       79.48       82.21      1.15 o 
  -5   4   7      129.17      127.19      1.45 o 
  -4   4   7       17.87       18.02      0.50 o 
  -3   4   7      216.52      219.75      1.34 o 
  -2   4   7       34.88       37.42      0.59 o 
  -1   4   7      154.76      122.53      0.67 o 
   0   4   7      257.31      270.44      1.06 o 
   1   4   7      157.69      125.79      0.73 o 
   2   4   7       36.58       38.19      0.53 o 
   3   4   7      215.92      219.77      0.98 o 
   4   4   7       17.91       18.10      0.46 o 
   5   4   7      130.65      129.99      1.08 o 
   6   4   7       80.73       83.05      1.27 o 
   7   4   7      100.16      106.76      1.87 o 
   8   4   7       17.53       14.92      1.46 o 
   9   4   7        7.24        8.29      3.10 o 
  -9   5   7        3.02        2.37      6.86 o 
  -8   5   7       47.88       53.93      2.06 o 
  -7   5   7        1.80        0.40      1.22 o 
  -6   5   7       45.62       44.07      1.04 o 
  -5   5   7      263.82      284.65      2.04 o 
  -4   5   7       20.16       19.63      0.56 o 
  -3   5   7      381.77      378.10      2.15 o 
  -2   5   7       63.19       60.57      0.65 o 
  -1   5   7      304.38      280.29      1.04 o 
   0   5   7       78.15       82.83      0.65 o 
   1   5   7      304.21      283.54      1.36 o 
   2   5   7       62.15       58.95      0.57 o 
   3   5   7      375.12      367.20      1.12 o 
   4   5   7       21.17       19.57      0.60 o 
   5   5   7      264.07      282.73      1.73 o 
   6   5   7       47.64       45.45      1.07 o 
   7   5   7        1.87        0.50      1.25 o 
   8   5   7       48.25       52.29      1.63 o 
   9   5   7        2.94        3.75      7.42 o 
  -8   6   7        5.99        2.81      1.89 o 
  -7   6   7       70.40       66.69      1.56 o 
  -6   6   7       23.16       21.62      0.95 o 
  -5   6   7       12.28       12.83      0.86 o 
  -4   6   7      294.25      310.10      1.87 o 
  -3   6   7      313.94      315.67      1.85 o 
  -2   6   7      356.81      365.31      2.43 o 
  -1   6   7       16.93       14.66      0.32 o 
   0   6   7       18.87       20.08      0.37 o 
   1   6   7       16.83       13.72      0.37 o 
   2   6   7      357.77      360.09      1.40 o 
   3   6   7      307.50      311.65      1.58 o 
   4   6   7      290.08      309.05      2.02 o 
   5   6   7       11.64       10.97      0.67 o 
   6   6   7       22.74       20.88      0.95 o 
   7   6   7       68.90       66.27      2.03 o 
   8   6   7        6.18        2.85      1.96 o 
  -8   7   7       20.57       20.17      2.32 o 
  -7   7   7        7.56        5.90      1.44 o 
  -6   7   7        3.61        2.54      1.11 o 
  -5   7   7       70.35       63.88      1.19 o 
  -4   7   7       22.80       23.16      0.56 o 
  -3   7   7      243.94      242.46      1.42 o 
  -2   7   7      379.01      365.60      1.72 o 
  -1   7   7      309.72      300.77      2.16 o 
   0   7   7      143.08      130.17      0.88 o 
   1   7   7      313.90      303.50      1.28 o 
   2   7   7      384.91      365.85      1.82 o 
   3   7   7      244.25      244.23      1.44 o 
   4   7   7       22.49       22.58      0.69 o 
   5   7   7       71.35       67.76      1.29 o 
   6   7   7        3.05        2.87      1.20 o 
   7   7   7        7.59        5.49      1.48 o 
   8   7   7       20.22       21.85      3.28 o 
  -8   8   7        3.38        0.36      3.83 o 
  -7   8   7        0.30       -1.74      1.74 o 
  -6   8   7       34.77       39.16      1.27 o 
  -5   8   7       34.10       33.21      0.99 o 
  -4   8   7      137.31      142.41      1.23 o 
  -3   8   7        2.03        1.41      0.63 o 
  -2   8   7      375.50      387.63      2.95 o 
  -1   8   7       35.97       35.87      0.63 o 
   0   8   7        3.06        3.40      0.44 o 
   1   8   7       36.47       36.14      0.50 o 
   2   8   7      370.35      378.15      2.47 o 
   3   8   7        1.85        1.74      0.47 o 
   4   8   7      136.74      145.58      1.55 o 
   5   8   7       35.12       33.73      1.02 o 
   6   8   7       34.46       34.87      1.46 o 
   7   8   7        0.22       -1.75      2.07 o 
   8   8   7        3.33        1.99      6.50 o 
  -7   9   7        1.65       -0.40      2.92 o 
  -6   9   7        1.58       -1.14      1.50 o 
  -5   9   7       54.33       58.26      1.29 o 
  -4   9   7       64.15       60.53      1.16 o 
  -3   9   7       58.01       57.87      0.89 o 
  -2   9   7      103.96      104.67      1.10 o 
  -1   9   7      117.17      116.55      0.95 o 
   0   9   7       78.79       69.96      0.83 o 
   1   9   7      114.51      113.05      0.92 o 
   2   9   7      100.64       99.98      0.90 o 
   3   9   7       54.36       52.18      0.91 o 
   4   9   7       64.30       62.61      1.10 o 
   5   9   7       52.93       56.61      1.18 o 
   6   9   7        1.82        0.32      1.37 o 
   7   9   7        1.74       -2.01      2.46 o 
  -7  10   7       18.52       13.21      4.80 o 
  -6  10   7        4.26        3.89      1.85 o 
  -5  10   7       12.46        6.80      1.50 o 
  -4  10   7        7.75        6.97      1.25 o 
  -3  10   7        1.59        0.35      1.00 o 
  -2  10   7       21.68       21.52      0.98 o 
  -1  10   7       88.76       93.60      1.42 o 
   0  10   7        0.53        0.13      0.78 o 
   1  10   7       88.12       93.40      1.15 o 
   2  10   7       20.92       20.11      0.92 o 
   3  10   7        1.48       -0.21      0.94 o 
   4  10   7        8.08        6.89      1.13 o 
   5  10   7       12.85        7.61      1.39 o 
   6  10   7        4.40        2.91      1.98 o 
   7  10   7       19.60       11.75      6.50 o 
  -6  11   7        4.93        4.02      4.58 o 
  -5  11   7       87.37       99.26      1.90 o 
  -4  11   7       16.06       13.94      1.43 o 
  -3  11   7      139.03      153.91      2.09 o 
  -2  11   7       23.59       23.38      1.39 o 
  -1  11   7       53.11       51.38      1.16 o 
   0  11   7        0.00       -0.62      1.05 o 
   1  11   7       52.19       51.60      1.01 o 
   2  11   7       23.64       25.23      1.15 o 
   3  11   7      138.95      150.11      1.84 o 
   4  11   7       15.65       14.58      1.54 o 
   5  11   7       87.46      100.40      2.22 o 
   6  11   7        4.84        1.11      3.35 o 
  -5  12   7        1.23       -0.98      2.92 o 
  -4  12   7        7.90        7.38      2.19 o 
  -3  12   7        6.64        3.15      1.60 o 
  -2  12   7       24.27       23.86      1.49 o 
  -1  12   7       44.52       44.64      1.46 o 
   0  12   7       16.91       15.18      1.23 o 
   1  12   7       45.47       44.63      1.23 o 
   2  12   7       23.47       22.06      1.27 o 
   3  12   7        6.72        5.25      1.33 o 
   4  12   7        7.21        7.18      2.18 o 
   5  12   7        1.25       -1.37      4.46 o 
  -4  13   7       26.91       28.40      3.63 o 
  -3  13   7        4.56        2.58      2.07 o 
  -2  13   7       36.40       40.03      2.14 o 
  -1  13   7       19.27       19.71      1.63 o 
   0  13   7       43.74       44.82      1.92 o 
   1  13   7       19.57       20.44      1.58 o 
   2  13   7       35.72       39.82      1.70 o 
   3  13   7        4.26        1.60      2.50 o 
   4  13   7       27.22       28.42      4.27 o 
  -3  14   7       15.43       19.69      5.98 o 
  -2  14   7        5.88        4.96      4.16 o 
  -1  14   7        4.22        2.60      6.38 o 
   0  14   7        0.21       -1.61      3.85 o 
   1  14   7        4.10        1.91      3.33 o 
   2  14   7        5.99        4.86      3.22 o 
   3  14   7       15.33       16.99      3.98 o 
   0   0   8      301.92      277.87      2.00 o 
   1   0   8       24.98       38.95      0.40 o 
   2   0   8       54.57       54.87      0.74 o 
   3   0   8       11.35       10.19      0.39 o 
   4   0   8        6.60        5.78      0.46 o 
   5   0   8       13.55        9.85      0.39 o 
   6   0   8       33.88       36.91      0.83 o 
   7   0   8       38.12       32.20      1.51 o 
   8   0   8       26.86       22.85      1.87 o 
   9   0   8        2.39       -0.15      3.32 o 
  -9   1   8        0.38       -3.87      4.03 o 
  -8   1   8       13.14       11.32      1.75 o 
  -7   1   8       27.25       26.71      1.27 o 
  -6   1   8       46.26       45.69      0.91 o 
  -5   1   8      377.23      393.76      1.70 o 
  -4   1   8      168.63      156.66      1.03 o 
  -3   1   8      121.72      112.50      0.81 o 
  -2   1   8      285.91      280.89      1.08 o 
  -1   1   8      164.23      160.94      0.81 o 
   0   1   8       26.45       25.29      0.47 o 
   1   1   8      166.42      162.48      0.90 o 
   2   1   8      291.09      284.97      1.81 o 
   3   1   8      120.79      112.25      0.77 o 
   4   1   8      165.55      152.57      1.04 o 
   5   1   8      376.00      393.02      1.50 o 
   6   1   8       44.56       42.30      0.76 o 
   7   1   8       27.21       28.35      1.53 o 
   8   1   8       12.88       13.16      1.85 o 
   9   1   8        0.31       -1.42      4.39 o 
  -8   2   8        0.11       -1.75      1.75 o 
  -7   2   8       76.01       75.16      1.57 o 
  -6   2   8       15.96       14.88      0.80 o 
  -5   2   8      305.29      308.78      2.23 o 
  -4   2   8       30.64       25.75      0.38 o 
  -3   2   8      128.22      115.79      1.07 o 
  -2   2   8      234.29      238.12      1.35 o 
  -1   2   8      320.67      348.55      1.07 o 
   0   2   8      149.53      134.71      0.99 o 
   1   2   8      315.91      340.19      1.57 o 
   2   2   8      232.92      235.54      1.29 o 
   3   2   8      131.91      120.74      0.91 o 
   4   2   8       33.82       29.14      0.48 o 
   5   2   8      310.58      318.13      1.30 o 
   6   2   8       16.95       16.15      0.96 o 
   7   2   8       76.59       79.49      1.94 o 
   8   2   8        0.17       -1.45      1.88 o 
   9   2   8        2.72        0.49      4.52 o 
  -8   3   8       11.19       12.82      1.74 o 
  -7   3   8       22.66       20.90      1.16 o 
  -6   3   8       52.38       55.61      1.02 o 
  -5   3   8       25.07       25.72      0.70 o 
  -4   3   8      217.84      222.47      1.52 o 
  -3   3   8       99.84      108.03      1.18 o 
  -2   3   8      295.85      292.52      1.78 o 
  -1   3   8      330.68      300.22      1.50 o 
   0   3   8       50.56       47.33      0.62 o 
   1   3   8      335.99      304.60      1.38 o 
   2   3   8      290.08      285.62      1.17 o 
   3   3   8      101.85      109.17      0.92 o 
   4   3   8      217.61      220.67      1.33 o 
   5   3   8       25.08       24.58      0.48 o 
   6   3   8       52.17       55.34      1.27 o 
   7   3   8       21.39       22.66      1.49 o 
   8   3   8       11.07        8.80      1.90 o 
   9   3   8        8.14        5.79      3.56 o 
  -8   4   8        7.09        5.32      1.94 o 
  -7   4   8       29.91       32.76      1.25 o 
  -6   4   8      134.61      135.68      1.59 o 
  -5   4   8      379.54      398.32      2.23 o 
  -4   4   8      415.66      409.19      3.32 o 
  -3   4   8      352.44      349.38      2.60 o 
  -2   4   8      302.64      305.16      1.56 o 
  -1   4   8       29.07       26.80      0.35 o 
   0   4   8        0.04        0.67      0.28 o 
   1   4   8       30.81       28.01      0.36 o 
   2   4   8      309.26      306.98      1.22 o 
   3   4   8      352.22      349.57      1.50 o 
   4   4   8      424.96      421.87      1.73 o 
   5   4   8      383.73      407.42      2.10 o 
   6   4   8      135.70      138.49      1.85 o 
   7   4   8       30.61       31.03      1.62 o 
   8   4   8        7.08        4.03      1.80 o 
  -8   5   8       13.48       12.68      2.90 o 
  -7   5   8       22.09       22.23      1.40 o 
  -6   5   8       61.81       66.14      1.37 o 
  -5   5   8      194.45      202.14      2.37 o 
  -4   5   8       23.07       22.96      0.71 o 
  -3   5   8      323.06      323.78      1.76 o 
  -2   5   8      214.24      222.78      1.42 o 
  -1   5   8      207.42      203.22      1.20 o 
   0   5   8      178.39      165.98      1.19 o 
   1   5   8      201.26      198.30      0.95 o 
   2   5   8      208.55      216.70      1.07 o 
   3   5   8      322.64      325.98      2.20 o 
   4   5   8       23.62       24.58      0.47 o 
   5   5   8      197.40      204.23      1.59 o 
   6   5   8       59.49       62.96      1.32 o 
   7   5   8       21.15       22.89      1.45 o 
   8   5   8       12.83        9.20      2.62 o 
  -8   6   8        4.29        2.46      5.84 o 
  -7   6   8       19.49       21.14      1.54 o 
  -6   6   8       60.10       59.35      1.42 o 
  -5   6   8       97.82       95.56      1.75 o 
  -4   6   8       67.79       60.17      0.99 o 
  -3   6   8       80.52       74.62      1.00 o 
  -2   6   8      150.82      150.07      1.31 o 
  -1   6   8      472.21      453.30      1.59 o 
   0   6   8      531.83      541.75      2.20 o 
   1   6   8      467.79      448.47      1.57 o 
   2   6   8      149.95      148.14      0.85 o 
   3   6   8       80.01       73.47      0.79 o 
   4   6   8       68.18       62.46      1.08 o 
   5   6   8       94.38       93.64      1.19 o 
   6   6   8       59.65       59.01      1.25 o 
   7   6   8       19.55       19.84      1.84 o 
   8   6   8        3.93       -0.76      3.93 o 
  -8   7   8       11.18        6.35      3.95 o 
  -7   7   8       31.63       30.35      1.74 o 
  -6   7   8       50.71       51.74      1.51 o 
  -5   7   8       40.80       47.10      1.28 o 
  -4   7   8      189.95      195.17      1.56 o 
  -3   7   8        6.22        4.19      0.62 o 
  -2   7   8      154.77      158.02      1.24 o 
  -1   7   8      174.39      156.51      0.97 o 
   0   7   8        0.58        0.36      0.40 o 
   1   7   8      170.08      154.14      1.00 o 
   2   7   8      157.30      158.06      1.04 o 
   3   7   8        6.65        4.68      0.68 o 
   4   7   8      191.76      198.73      1.59 o 
   5   7   8       38.79       44.87      0.99 o 
   6   7   8       51.08       53.67      1.44 o 
   7   7   8       31.65       30.40      1.78 o 
   8   7   8       11.18        9.21      4.46 o 
  -7   8   8        5.25        3.32      2.44 o 
  -6   8   8       31.07       30.08      1.47 o 
  -5   8   8        8.29        9.01      1.04 o 
  -4   8   8       40.27       34.99      0.93 o 
  -3   8   8       10.53        9.15      0.74 o 
  -2   8   8       93.10       88.35      1.09 o 
  -1   8   8       17.75       15.93      0.60 o 
   0   8   8        9.10        5.56      0.49 o 
   1   8   8       18.89       17.80      0.49 o 
   2   8   8       88.72       81.75      0.74 o 
   3   8   8       10.39        9.54      0.88 o 
   4   8   8       39.28       34.73      1.06 o 
   5   8   8        8.68        8.97      1.03 o 
   6   8   8       31.42       27.81      1.50 o 
   7   8   8        5.50        0.93      2.45 o 
  -7   9   8       28.31       27.54      4.09 o 
  -6   9   8       15.68       11.58      1.85 o 
  -5   9   8       21.14       18.57      1.42 o 
  -4   9   8       59.20       58.96      1.18 o 
  -3   9   8       72.59       67.14      1.23 o 
  -2   9   8       76.88       76.70      1.31 o 
  -1   9   8       97.87      102.17      1.06 o 
   0   9   8       43.43       38.46      0.74 o 
   1   9   8      101.49      105.77      1.06 o 
   2   9   8       78.06       76.21      1.10 o 
   3   9   8       72.45       68.53      1.29 o 
   4   9   8       58.61       56.48      1.13 o 
   5   9   8       21.28       19.60      1.14 o 
   6   9   8       16.21       11.86      1.80 o 
   7   9   8       28.14       23.20      3.88 o 
  -6  10   8       16.42       10.86      3.42 o 
  -5  10   8        0.25       -0.99      1.65 o 
  -4  10   8       36.70       35.52      1.37 o 
  -3  10   8       56.77       63.10      1.27 o 
  -2  10   8       25.87       24.96      1.16 o 
  -1  10   8       47.46       45.76      1.24 o 
   0  10   8        3.25        1.35      0.93 o 
   1  10   8       46.75       44.39      1.04 o 
   2  10   8       24.47       24.53      1.31 o 
   3  10   8       54.80       60.15      1.33 o 
   4  10   8       34.94       35.08      1.38 o 
   5  10   8        0.20       -1.36      1.47 o 
   6  10   8       16.09       14.34      4.03 o 
  -5  11   8       13.59        8.64      2.46 o 
  -4  11   8       16.83       13.02      1.85 o 
  -3  11   8        8.40        7.67      1.83 o 
  -2  11   8       10.44        9.85      1.54 o 
  -1  11   8       72.95       75.74      1.46 o 
   0  11   8        3.99        3.87      1.12 o 
   1  11   8       73.80       74.80      1.31 o 
   2  11   8       11.09       10.02      1.33 o 
   3  11   8        8.88        8.39      1.31 o 
   4  11   8       16.88       14.70      1.63 o 
   5  11   8       13.37        7.81      2.27 o 
   6  11   8        7.02       -0.05      3.58 o 
  -5  12   8       24.59       23.10      4.72 o 
  -4  12   8       54.93       59.44      2.84 o 
  -3  12   8       16.20       16.29      2.28 o 
  -2  12   8       25.71       25.15      2.06 o 
  -1  12   8       48.08       49.79      1.59 o 
   0  12   8        0.21       -0.86      1.43 o 
   1  12   8       48.95       50.74      1.50 o 
   2  12   8       26.24       21.99      1.38 o 
   3  12   8       16.83       16.19      1.45 o 
   4  12   8       54.17       61.81      2.35 o 
   5  12   8       24.27       25.26      6.91 o 
  -4  13   8        5.65        4.86      4.60 o 
  -3  13   8       13.73        8.04      2.72 o 
  -2  13   8       17.29       17.16      2.97 o 
  -1  13   8       34.65       35.55      3.36 o 
   0  13   8        2.55        1.86      2.49 o 
   1  13   8       33.98       32.40      2.03 o 
   2  13   8       17.80       15.92      2.19 o 
   3  13   8       13.98       14.78      3.51 o 
   4  13   8        5.67        5.65      6.72 o 
  -1  14   8       10.64        0.99      6.03 o 
   0  14   8       40.62       43.84      5.42 o 
   1  14   8       10.46        6.35      4.47 o 
   2  14   8       23.00       25.56      5.06 o 
   1   0   9       79.56       73.09      0.59 o 
   2   0   9       66.31       69.34      0.74 o 
   3   0   9      707.94      691.94      2.82 o 
   4   0   9      161.91      161.83      1.13 o 
   5   0   9        5.04        4.23      0.55 o 
   6   0   9       17.98       17.03      1.03 o 
   7   0   9        2.22        1.62      1.56 o 
   8   0   9        4.31        2.35      1.90 o 
   9   0   9       18.40       22.53      6.24 o 
  -9   1   9       26.06       24.03      6.78 o 
  -8   1   9        2.37       -0.37      1.97 o 
  -7   1   9       46.17       46.99      1.63 o 
  -6   1   9        6.15        3.52      1.21 o 
  -5   1   9      116.22      112.42      1.18 o 
  -4   1   9      214.02      223.63      1.42 o 
  -3   1   9      301.23      294.75      1.33 o 
  -2   1   9      449.97      444.35      2.70 o 
  -1   1   9       34.67       30.73      0.45 o 
   0   1   9      686.38      667.47      3.19 o 
   1   1   9       35.39       31.42      0.51 o 
   2   1   9      456.77      448.17      2.21 o 
   3   1   9      303.95      297.47      1.51 o 
   4   1   9      217.04      225.57      1.25 o 
   5   1   9      112.00      109.15      1.03 o 
   6   1   9        5.96        4.58      0.97 o 
   7   1   9       47.85       48.84      1.88 o 
   8   1   9        2.24        1.09      2.50 o 
   9   1   9       26.92       25.65      4.77 o 
  -8   2   9       19.94       17.90      2.40 o 
  -7   2   9        2.42        1.03      1.42 o 
  -6   2   9       59.90       63.97      1.31 o 
  -5   2   9       12.36        8.39      0.84 o 
  -4   2   9       19.86       19.14      0.73 o 
  -3   2   9      638.94      633.67      3.79 o 
  -2   2   9       56.45       55.95      0.56 o 
  -1   2   9      107.09      106.95      0.76 o 
   0   2   9      342.05      332.49      1.95 o 
   1   2   9      108.59      106.64      0.82 o 
   2   2   9       53.80       52.93      0.65 o 
   3   2   9      645.48      637.60      2.71 o 
   4   2   9       19.82       19.92      0.59 o 
   5   2   9       12.04        9.66      0.55 o 
   6   2   9       59.84       63.75      1.25 o 
   7   2   9        2.38        0.73      1.64 o 
   8   2   9       19.87       17.54      2.18 o 
   9   2   9        8.90        7.08      6.95 o 
  -8   3   9        0.76       -1.41      3.65 o 
  -7   3   9        5.11        3.99      1.59 o 
  -6   3   9        7.94        6.07      1.18 o 
  -5   3   9        2.71        1.97      0.91 o 
  -4   3   9      362.42      381.46      2.19 o 
  -3   3   9       60.90       71.91      0.89 o 
  -2   3   9      288.02      286.88      1.58 o 
  -1   3   9      386.79      383.86      1.95 o 
   0   3   9        1.15        1.49      0.45 o 
   1   3   9      384.74      384.60      1.57 o 
   2   3   9      282.72      279.19      1.51 o 
   3   3   9       59.78       69.10      0.83 o 
   4   3   9      360.53      381.15      1.94 o 
   5   3   9        2.43        2.19      0.69 o 
   6   3   9        8.76        6.09      1.01 o 
   7   3   9        5.19        4.30      1.42 o 
   8   3   9        0.69       -1.15      2.43 o 
  -8   4   9       23.14       23.32      4.13 o 
  -7   4   9       17.66       17.46      1.76 o 
  -6   4   9       62.93       67.72      1.48 o 
  -5   4   9        8.47        6.26      1.02 o 
  -4   4   9       48.02       45.12      0.85 o 
  -3   4   9      117.38      110.35      1.22 o 
  -2   4   9       53.96       44.70      0.79 o 
  -1   4   9       57.84       56.75      0.63 o 
   0   4   9      480.12      459.22      1.58 o 
   1   4   9       55.98       54.96      0.55 o 
   2   4   9       56.45       48.66      0.60 o 
   3   4   9      118.42      113.47      1.04 o 
   4   4   9       47.82       45.44      0.83 o 
   5   4   9        8.64        7.56      0.85 o 
   6   4   9       62.15       68.22      1.28 o 
   7   4   9       17.96       18.53      1.52 o 
   8   4   9       22.15       18.68      2.45 o 
  -8   5   9        8.91        6.80      5.84 o 
  -7   5   9       93.78       97.10      2.19 o 
  -6   5   9       47.14       47.04      1.93 o 
  -5   5   9      124.15      123.90      1.94 o 
  -4   5   9      225.72      232.43      1.63 o 
  -3   5   9      118.11      104.56      1.06 o 
  -2   5   9      194.03      178.40      1.35 o 
  -1   5   9      316.40      313.10      2.37 o 
   0   5   9        2.15        0.64      0.48 o 
   1   5   9      320.53      319.50      2.08 o 
   2   5   9      196.47      182.17      1.10 o 
   3   5   9      120.63      108.10      1.10 o 
   4   5   9      225.56      231.33      1.69 o 
   5   5   9      121.35      122.54      1.54 o 
   6   5   9       47.33       47.95      1.34 o 
   7   5   9       93.14       95.99      2.01 o 
   8   5   9        8.72        5.03      4.95 o 
  -8   6   9        4.30        0.43      6.82 o 
  -7   6   9       57.26       58.64      1.79 o 
  -6   6   9       31.01       31.05      1.67 o 
  -5   6   9       60.17       60.28      1.56 o 
  -4   6   9       26.15       25.57      0.90 o 
  -3   6   9      284.62      286.76      1.95 o 
  -2   6   9       23.65       23.46      0.69 o 
  -1   6   9      506.48      498.55      2.08 o 
   0   6   9      162.30      178.74      1.26 o 
   1   6   9      514.27      507.40      2.22 o 
   2   6   9       24.07       24.61      0.44 o 
   3   6   9      288.04      290.92      1.65 o 
   4   6   9       26.72       25.68      1.01 o 
   5   6   9       58.79       58.49      1.21 o 
   6   6   9       31.71       29.69      1.41 o 
   7   6   9       57.52       58.76      2.28 o 
   8   6   9        4.56        0.25      6.33 o 
  -7   7   9       20.36       28.36      5.15 o 
  -6   7   9        3.57        1.87      1.42 o 
  -5   7   9       62.28       62.85      1.48 o 
  -4   7   9       23.19       23.57      1.02 o 
  -3   7   9       61.60       53.38      0.98 o 
  -2   7   9       39.14       34.45      0.87 o 
  -1   7   9      152.21      155.38      1.01 o 
   0   7   9        1.19        0.31      0.48 o 
   1   7   9      149.23      153.69      1.23 o 
   2   7   9       38.43       33.95      0.56 o 
   3   7   9       60.50       53.63      1.29 o 
   4   7   9       23.01       24.13      1.07 o 
   5   7   9       63.10       64.29      1.34 o 
   6   7   9        3.55        3.30      1.67 o 
   7   7   9       20.24       21.18      3.39 o 
  -6   8   9       14.62       13.33      1.92 o 
  -5   8   9       55.93       55.52      1.36 o 
  -4   8   9       10.41       11.32      1.03 o 
  -3   8   9       30.86       35.32      0.98 o 
  -2   8   9       33.31       33.89      0.98 o 
  -1   8   9      185.97      194.60      1.48 o 
   0   8   9      266.17      280.30      1.44 o 
   1   8   9      182.08      192.26      1.19 o 
   2   8   9       33.68       31.84      1.08 o 
   3   8   9       30.04       35.42      1.15 o 
   4   8   9       10.75       10.65      1.28 o 
   5   8   9       56.09       53.50      1.37 o 
   6   8   9       14.83       13.54      2.01 o 
   7   8   9        6.16        4.67      4.63 o 
  -6   9   9        5.55        5.85      3.29 o 
  -5   9   9       47.43       44.16      1.89 o 
  -4   9   9       17.39       17.04      1.41 o 
  -3   9   9       67.72       69.07      1.51 o 
  -2   9   9        9.69        5.25      1.16 o 
  -1   9   9       24.55       23.92      1.06 o 
   0   9   9       21.08       16.39      0.91 o 
   1   9   9       23.83       22.33      0.98 o 
   2   9   9       11.03        7.54      1.34 o 
   3   9   9       68.90       70.29      1.44 o 
   4   9   9       17.62       17.18      1.36 o 
   5   9   9       47.30       46.23      1.57 o 
   6   9   9        5.33        3.47      2.74 o 
   7   9   9       11.22       10.20      6.98 o 
  -6  10   9       40.13       51.74      6.98 o 
  -5  10   9       17.07       14.31      2.33 o 
  -4  10   9        6.78        4.23      1.75 o 
  -3  10   9       38.32       35.50      1.83 o 
  -2  10   9       11.92       11.98      1.43 o 
  -1  10   9       23.35       23.27      1.20 o 
   0  10   9      208.86      217.76      2.21 o 
   1  10   9       23.31       23.11      1.22 o 
   2  10   9       11.86       10.51      1.42 o 
   3  10   9       38.41       34.75      1.29 o 
   4  10   9        6.60        4.91      1.59 o 
   5  10   9       17.04       15.19      1.77 o 
   6  10   9       39.46       43.84      4.49 o 
  -5  11   9       23.54       22.51      3.65 o 
  -4  11   9       17.20       13.36      2.32 o 
  -3  11   9        2.02        0.19      1.99 o 
  -2  11   9       15.82       12.56      1.61 o 
  -1  11   9        3.01        1.52      1.77 o 
   0  11   9        0.04       -0.73      1.28 o 
   1  11   9        2.91        1.49      1.36 o 
   2  11   9       16.32       13.60      1.60 o 
   3  11   9        2.10        0.38      1.67 o 
   4  11   9       17.81       16.60      1.96 o 
   5  11   9       23.36       20.41      3.19 o 
  -4  12   9        0.17       -1.74      3.95 o 
  -3  12   9       53.46       63.44      6.13 o 
  -2  12   9        5.38        3.90      3.16 o 
  -1  12   9        1.53       -1.16      1.82 o 
   0  12   9       21.41       20.36      1.41 o 
   1  12   9        1.40       -0.80      1.63 o 
   2  12   9        5.11        3.44      1.84 o 
   3  12   9       54.27       57.31      2.22 o 
   4  12   9        0.15       -1.83      3.68 o 
  -3  13   9        0.27       -3.01      6.47 o 
  -2  13   9       18.44       21.27      5.87 o 
  -1  13   9       44.02       42.61      4.22 o 
   0  13   9       21.63       22.94      3.18 o 
   1  13   9       44.03       49.16      2.68 o 
   2  13   9       18.50       16.32      2.45 o 
   3  13   9        0.26        1.19      4.56 o 
   0  14   9        0.39       -0.32      6.71 o 
   0   0  10        5.21        5.21      0.58 o 
   1   0  10     1159.46     1140.75      6.80 o 
   2   0  10       35.70       31.74      0.60 o 
   3   0  10      136.85      143.27      1.09 o 
   4   0  10        0.04       -0.51      0.59 o 
   5   0  10      190.21      183.45      1.54 o 
   6   0  10       69.85       69.00      1.42 o 
   7   0  10      138.07      146.40      2.55 o 
   8   0  10        0.70       -1.71      2.85 o 
  -8   1  10        0.68       -0.62      3.97 o 
  -7   1  10        3.20        1.26      1.60 o 
  -6   1  10        0.38       -0.79      1.31 o 
  -5   1  10       24.46       25.87      0.98 o 
  -4   1  10        6.91        5.29      0.57 o 
  -3   1  10      116.47      111.69      1.05 o 
  -2   1  10       78.54       70.35      0.72 o 
  -1   1  10       32.15       29.33      0.47 o 
   0   1  10        1.61        1.80      0.46 o 
   1   1  10       30.71       27.13      0.61 o 
   2   1  10       80.34       72.70      0.84 o 
   3   1  10      107.46      102.31      0.96 o 
   4   1  10        6.64        5.18      0.60 o 
   5   1  10       24.84       27.48      0.91 o 
   6   1  10        0.50       -0.11      1.20 o 
   7   1  10        3.29        0.69      1.63 o 
   8   1  10        0.73       -0.78      3.25 o 
  -8   2  10        6.58        3.63      3.47 o 
  -7   2  10        4.02        1.44      1.69 o 
  -6   2  10       25.80       24.80      1.33 o 
  -5   2  10        0.36        0.00      1.23 o 
  -4   2  10      188.52      199.31      1.70 o 
  -3   2  10       68.33       58.27      0.88 o 
  -2   2  10      329.21      328.08      1.47 o 
  -1   2  10      905.67      884.32      5.60 o 
   0   2  10       43.19       43.43      0.73 o 
   1   2  10      920.14      896.02      4.52 o 
   2   2  10      330.99      329.35      1.68 o 
   3   2  10       70.96       60.44      0.66 o 
   4   2  10      185.73      194.73      1.36 o 
   5   2  10        0.43       -0.27      0.86 o 
   6   2  10       25.10       25.35      1.11 o 
   7   2  10        3.74       -0.59      1.76 o 
   8   2  10        6.73        4.51      2.60 o 
  -8   3  10       15.62       16.37      4.42 o 
  -7   3  10       16.17       13.02      1.86 o 
  -6   3  10        8.33        5.47      1.42 o 
  -5   3  10       23.46       20.31      1.16 o 
  -4   3  10       38.21       31.80      0.83 o 
  -3   3  10       21.62       23.02      0.64 o 
  -2   3  10      506.35      496.39      3.25 o 
  -1   3  10      158.16      157.22      1.00 o 
   0   3  10      654.78      657.91      2.86 o 
   1   3  10      159.58      159.54      1.09 o 
   2   3  10      505.66      503.40      2.32 o 
   3   3  10       20.65       21.85      0.65 o 
   4   3  10       37.60       32.03      0.75 o 
   5   3  10       23.49       19.85      0.88 o 
   6   3  10        7.96        6.01      1.23 o 
   7   3  10       15.82       14.20      1.80 o 
   8   3  10       15.97        8.22      3.43 o 
  -7   4  10        4.91        3.12      1.81 o 
  -6   4  10       55.10       61.47      1.86 o 
  -5   4  10       37.58       34.76      1.35 o 
  -4   4  10       51.62       59.26      1.22 o 
  -3   4  10      448.01      436.21      1.88 o 
  -2   4  10       26.38       29.14      0.72 o 
  -1   4  10       39.72       33.24      0.60 o 
   0   4  10        0.22        0.06      0.46 o 
   1   4  10       40.69       34.35      0.61 o 
   2   4  10       24.13       27.21      0.58 o 
   3   4  10      449.56      443.77      2.11 o 
   4   4  10       47.85       55.05      1.00 o 
   5   4  10       37.36       35.47      0.93 o 
   6   4  10       53.55       60.14      1.57 o 
   7   4  10        4.76        2.87      2.08 o 
   8   4  10        7.03        3.16      6.94 o 
  -7   5  10        9.49        7.98      3.73 o 
  -6   5  10       94.47       95.56      2.21 o 
  -5   5  10       48.02       49.41      1.47 o 
  -4   5  10       63.67       64.30      1.59 o 
  -3   5  10       44.42       40.68      0.94 o 
  -2   5  10      100.67       90.93      1.02 o 
  -1   5  10       27.45       25.65      0.53 o 
   0   5  10      118.32      103.77      1.25 o 
   1   5  10       28.90       27.24      0.60 o 
   2   5  10      103.96       93.77      0.96 o 
   3   5  10       43.31       41.44      0.72 o 
   4   5  10       62.71       63.58      1.05 o 
   5   5  10       47.10       49.62      1.29 o 
   6   5  10       95.87       99.17      1.91 o 
   7   5  10        9.76        5.63      1.99 o 
  -7   6  10       14.49        3.27      3.79 o 
  -6   6  10       17.29       17.16      1.83 o 
  -5   6  10       13.08       10.52      1.62 o 
  -4   6  10        1.71        0.73      1.06 o 
  -3   6  10        5.43        5.90      0.87 o 
  -2   6  10       26.70       32.26      0.74 o 
  -1   6  10        7.21        7.06      0.53 o 
   0   6  10      198.62      187.58      1.35 o 
   1   6  10        8.15        7.99      0.54 o 
   2   6  10       26.68       33.60      0.60 o 
   3   6  10        4.95        5.13      0.67 o 
   4   6  10        1.52        1.25      1.05 o 
   5   6  10       13.88       11.01      1.26 o 
   6   6  10       16.50       14.44      1.80 o 
   7   6  10       13.73       13.15      3.35 o 
  -7   7  10        0.06       -1.96      6.12 o 
  -6   7  10        5.15        2.28      1.74 o 
  -5   7  10       71.69       75.38      1.83 o 
  -4   7  10       51.61       52.91      1.54 o 
  -3   7  10      268.28      280.77      2.34 o 
  -2   7  10       44.34       40.37      1.10 o 
  -1   7  10      373.74      371.68      1.79 o 
   0   7  10        6.91        2.06      0.53 o 
   1   7  10      377.60      377.37      2.42 o 
   2   7  10       45.05       40.62      0.72 o 
   3   7  10      268.40      277.37      2.49 o 
   4   7  10       52.19       48.68      1.57 o 
   5   7  10       71.98       77.60      2.36 o 
   6   7  10        5.14        1.59      1.94 o 
   7   7  10        0.05       -2.51      6.30 o 
  -6   8  10        4.56        0.32      2.30 o 
  -5   8  10        2.70        0.93      1.55 o 
  -4   8  10        1.52       -0.54      1.28 o 
  -3   8  10       93.90       97.71      1.70 o 
  -2   8  10       46.44       46.37      1.30 o 
  -1   8  10      127.22      141.20      1.60 o 
   0   8  10        3.15        1.63      0.75 o 
   1   8  10      130.73      146.63      1.63 o 
   2   8  10       47.92       48.91      1.46 o 
   3   8  10       95.00       99.03      1.83 o 
   4   8  10        1.54        0.35      1.58 o 
   5   8  10        2.84        0.48      1.56 o 
   6   8  10        4.75        1.61      2.46 o 
   7   8  10       20.01       16.53      6.81 o 
  -6   9  10        8.97        7.15      6.33 o 
  -5   9  10        6.18        4.52      2.29 o 
  -4   9  10        1.13       -0.39      1.39 o 
  -3   9  10       12.24       13.29      1.62 o 
  -2   9  10       62.12       64.34      1.56 o 
  -1   9  10       27.94       23.33      1.15 o 
   0   9  10       27.60       29.23      1.13 o 
   1   9  10       26.66       22.40      1.34 o 
   2   9  10       61.57       62.49      1.67 o 
   3   9  10       11.62       11.68      1.56 o 
   4   9  10        1.07        0.07      1.52 o 
   5   9  10        6.75        4.98      1.88 o 
   6   9  10        9.30        6.73      4.70 o 
  -5  10  10        7.18        8.13      6.23 o 
  -4  10  10       38.84       38.86      2.40 o 
  -3  10  10       29.46       27.18      1.86 o 
  -2  10  10       68.38       68.85      1.66 o 
  -1  10  10        7.35        5.66      1.53 o 
   0  10  10        0.01       -1.07      1.45 o 
   1  10  10        7.02        4.37      1.64 o 
   2  10  10       69.50       71.49      1.74 o 
   3  10  10       28.63       25.91      1.61 o 
   4  10  10       40.48       39.05      1.84 o 
   5  10  10        7.00        2.32      2.67 o 
  -4  11  10        1.50        0.13      6.46 o 
  -3  11  10        1.48        0.26      3.11 o 
  -2  11  10       67.68       72.77      2.29 o 
  -1  11  10        0.34       -0.74      2.11 o 
   0  11  10       60.78       62.37      1.79 o 
   1  11  10        0.40       -0.50      1.59 o 
   2  11  10       67.18       72.57      2.30 o 
   3  11  10        1.38       -0.56      2.00 o 
   4  11  10        1.53        0.44      3.51 o 
   5  11  10       14.78        8.01      3.35 o 
  -3  12  10       10.71        9.37      6.75 o 
  -2  12  10        6.37        7.50      5.88 o 
  -1  12  10       26.75       28.96      3.06 o 
   0  12  10        0.09       -1.80      2.94 o 
   1  12  10       27.41       28.05      2.04 o 
   2  12  10        5.86        4.58      2.09 o 
   3  12  10       10.97        4.84      2.98 o 
   4  12  10        5.12        0.95      6.93 o 
  -2  13  10       18.12       21.46      7.26 o 
  -1  13  10        6.05        7.32      6.10 o 
   0  13  10       27.77       28.83      4.24 o 
   1  13  10        5.80        5.14      3.40 o 
   2  13  10       18.49       21.63      3.32 o 
   1   0  11        4.93        3.28      0.54 o 
   2   0  11       70.32       66.45      0.83 o 
   3   0  11      152.95      144.90      1.17 o 
   4   0  11        9.30        8.60      0.76 o 
   5   0  11      202.59      205.26      2.08 o 
   6   0  11        1.43        1.01      1.45 o 
   7   0  11        0.67       -1.27      1.88 o 
   8   0  11       22.51       19.13      6.44 o 
  -8   1  11        8.88        4.65      4.35 o 
  -7   1  11       18.76       17.61      1.79 o 
  -6   1  11       27.79       24.49      1.44 o 
  -5   1  11       11.87       11.13      1.02 o 
  -4   1  11       50.54       45.92      0.98 o 
  -3   1  11       23.79       22.04      0.64 o 
  -2   1  11      600.24      617.11      2.24 o 
  -1   1  11      659.56      669.30      2.35 o 
   0   1  11      923.82      930.19      4.23 o 
   1   1  11      658.33      662.09      2.84 o 
   2   1  11      596.65      612.10      2.45 o 
   3   1  11       23.86       22.35      0.66 o 
   4   1  11       50.84       44.92      0.96 o 
   5   1  11       11.95       11.20      0.91 o 
   6   1  11       26.53       23.58      1.39 o 
   7   1  11       18.65       21.11      1.94 o 
   8   1  11        8.63        5.38      4.44 o 
  -8   2  11        0.58       -3.32      6.19 o 
  -7   2  11        4.73        2.55      2.14 o 
  -6   2  11       15.65       13.45      1.44 o 
  -5   2  11       15.89       13.62      1.12 o 
  -4   2  11        4.65        4.37      0.92 o 
  -3   2  11       51.47       50.61      0.60 o 
  -2   2  11      140.76      150.24      1.05 o 
  -1   2  11        4.09        4.02      0.50 o 
   0   2  11      189.19      177.46      1.36 o 
   1   2  11        3.06        2.54      0.35 o 
   2   2  11      139.51      149.06      1.23 o 
   3   2  11       54.17       53.77      0.71 o 
   4   2  11        4.37        3.93      0.74 o 
   5   2  11       14.36       12.70      1.10 o 
   6   2  11       15.67       13.74      1.41 o 
   7   2  11        4.27        2.73      1.94 o 
   8   2  11        0.72       -1.78      4.59 o 
  -7   3  11        1.59       -1.45      2.81 o 
  -6   3  11       14.64       13.09      1.62 o 
  -5   3  11       34.36       34.22      1.15 o 
  -4   3  11       67.72       67.53      1.15 o 
  -3   3  11       39.89       39.80      0.68 o 
  -2   3  11       66.81       64.75      0.75 o 
  -1   3  11      387.08      385.08      2.29 o 
   0   3  11       30.46       30.73      0.66 o 
   1   3  11      379.82      376.62      2.01 o 
   2   3  11       65.87       62.87      0.92 o 
   3   3  11       41.29       41.13      0.65 o 
   4   3  11       66.20       65.69      1.07 o 
   5   3  11       35.82       35.80      1.01 o 
   6   3  11       14.72       15.33      1.37 o 
   7   3  11        1.50       -0.90      2.55 o 
   8   3  11        0.24       -2.42      4.93 o 
  -7   4  11       29.41       32.63      4.30 o 
  -6   4  11       20.97       20.32      2.14 o 
  -5   4  11      103.23      103.82      1.92 o 
  -4   4  11       27.16       23.44      1.25 o 
  -3   4  11       34.64       30.72      1.07 o 
  -2   4  11       66.35       72.83      0.77 o 
  -1   4  11      354.70      342.91      2.24 o 
   0   4  11      139.61      137.67      1.06 o 
   1   4  11      350.36      332.67      1.85 o 
   2   4  11       64.57       71.90      0.89 o 
   3   4  11       33.65       31.61      0.81 o 
   4   4  11       27.22       24.36      0.88 o 
   5   4  11      104.09      104.06      1.46 o 
   6   4  11       21.17       21.64      1.68 o 
   7   4  11       29.66       31.42      3.34 o 
  -6   5  11        2.76        0.36      2.13 o 
  -5   5  11        4.86        3.64      1.60 o 
  -4   5  11       25.33       24.66      1.30 o 
  -3   5  11        9.53        4.51      0.82 o 
  -2   5  11       21.88       22.45      1.01 o 
  -1   5  11        2.92        3.76      0.66 o 
   0   5  11       82.60       80.57      0.98 o 
   1   5  11        3.57        4.44      0.71 o 
   2   5  11       21.74       23.18      0.65 o 
   3   5  11        9.62        4.46      0.80 o 
   4   5  11       26.41       28.35      1.10 o 
   5   5  11        4.58        3.04      1.28 o 
   6   5  11        2.32        0.04      1.71 o 
   7   5  11       12.52       10.67      5.62 o 
  -6   6  11        1.66        0.22      3.06 o 
  -5   6  11       23.21       23.66      1.97 o 
  -4   6  11       57.10       59.27      1.57 o 
  -3   6  11       41.56       40.54      1.19 o 
  -2   6  11      199.43      208.44      2.13 o 
  -1   6  11      113.61      101.30      1.41 o 
   0   6  11       50.36       47.23      0.90 o 
   1   6  11      111.45       97.87      1.04 o 
   2   6  11      197.61      204.98      1.76 o 
   3   6  11       40.38       39.53      0.97 o 
   4   6  11       57.68       58.58      1.47 o 
   5   6  11       22.02       26.52      1.48 o 
   6   6  11        1.45       -2.18      2.18 o 
  -5   7  11       13.42       11.00      2.08 o 
  -4   7  11       39.86       40.71      1.65 o 
  -3   7  11        0.64       -0.64      1.26 o 
  -2   7  11       12.10       10.40      1.18 o 
  -1   7  11      111.21      122.84      1.78 o 
   0   7  11        0.02       -0.23      0.69 o 
   1   7  11      109.55      120.17      1.29 o 
   2   7  11       11.65        9.95      0.84 o 
   3   7  11        0.58       -1.14      1.47 o 
   4   7  11       39.92       38.33      1.73 o 
   5   7  11       13.09       11.78      1.71 o 
   6   7  11        2.49       -0.30      2.54 o 
  -5   8  11       35.16       33.41      2.40 o 
  -4   8  11       34.99       35.70      1.86 o 
  -3   8  11      151.52      167.35      2.64 o 
  -2   8  11       22.82       20.74      1.44 o 
  -1   8  11       73.76       73.54      1.41 o 
   0   8  11        0.18       -0.71      1.25 o 
   1   8  11       73.50       72.08      1.76 o 
   2   8  11       23.77       23.52      1.47 o 
   3   8  11      152.78      167.97      2.52 o 
   4   8  11       35.85       37.10      1.84 o 
   5   8  11       35.59       37.70      2.10 o 
   6   8  11        8.91        3.86      5.96 o 
  -5   9  11       22.58       14.21      3.97 o 
  -4   9  11       18.86       14.73      1.62 o 
  -3   9  11       43.54       48.09      1.72 o 
  -2   9  11       29.69       25.94      1.41 o 
  -1   9  11       34.75       34.31      1.29 o 
   0   9  11        2.02       -0.41      1.50 o 
   1   9  11       34.31       31.32      1.57 o 
   2   9  11       29.47       26.49      1.73 o 
   3   9  11       45.22       46.07      1.83 o 
   4   9  11       18.91       17.40      1.95 o 
   5   9  11       23.12       16.82      2.41 o 
  -4  10  11        9.70        7.96      6.56 o 
  -3  10  11        5.42        3.61      2.46 o 
  -2  10  11       56.61       62.17      2.15 o 
  -1  10  11       25.11       23.39      1.78 o 
   0  10  11       99.35      107.11      2.20 o 
   1  10  11       24.97       26.73      1.94 o 
   2  10  11       57.23       62.34      1.96 o 
   3  10  11        5.73        4.44      2.17 o 
   4  10  11        9.59        5.91      2.69 o 
   5  10  11        9.10        3.52      4.99 o 
  -4  11  11       36.53       46.71      7.14 o 
  -2  11  11        8.98        7.56      3.80 o 
  -1  11  11        9.54        8.66      2.79 o 
   0  11  11       18.15       15.64      2.41 o 
   1  11  11        9.51        9.21      2.33 o 
   2  11  11        8.98        4.46      2.00 o 
   3  11  11        4.92        3.93      3.04 o 
   4  11  11       35.49       38.63      6.06 o 
  -1  12  11       46.77       53.71      5.82 o 
   0  12  11       16.68       16.76      4.30 o 
   1  12  11       47.05       54.69      3.50 o 
   2  12  11        0.76       -3.04      5.88 o 
   3  12  11       15.11       13.04      4.13 o 
   0  13  11        9.91        8.58      7.04 o 
   0   0  12      606.04      628.65      4.34 o 
   1   0  12       22.72       19.03      0.65 o 
   2   0  12      204.99      212.50      1.48 o 
   3   0  12       37.92       36.25      0.97 o 
   4   0  12      161.65      164.75      1.68 o 
   5   0  12        4.93        4.82      1.19 o 
   6   0  12       25.64       27.66      1.51 o 
   7   0  12       15.42       13.90      3.02 o 
  -7   1  12       22.48       19.92      2.95 o 
  -6   1  12       13.23       13.16      1.67 o 
  -5   1  12       18.60       15.58      1.21 o 
  -4   1  12      107.37      110.20      1.56 o 
  -3   1  12      261.54      263.50      2.27 o 
  -2   1  12      190.55      188.48      1.41 o 
  -1   1  12      206.70      200.30      1.35 o 
   0   1  12      101.85      106.32      1.18 o 
   1   1  12      204.11      197.47      1.51 o 
   2   1  12      191.57      190.31      1.88 o 
   3   1  12      262.38      267.26      1.83 o 
   4   1  12      109.45      115.12      1.40 o 
   5   1  12       19.64       17.13      1.21 o 
   6   1  12       13.97       13.11      1.58 o 
   7   1  12       22.83       18.55      3.19 o 
  -7   2  12        4.33        1.74      3.56 o 
  -6   2  12       10.51        8.49      1.68 o 
  -5   2  12       46.74       46.79      1.54 o 
  -4   2  12       16.61       15.38      1.18 o 
  -3   2  12      419.45      423.70      2.50 o 
  -2   2  12       16.40       17.15      0.80 o 
  -1   2  12       93.47       85.87      1.05 o 
   0   2  12      140.00      141.75      1.24 o 
   1   2  12       90.00       80.61      1.34 o 
   2   2  12       14.93       15.00      0.77 o 
   3   2  12      414.95      426.44      2.55 o 
   4   2  12       16.17       15.47      0.91 o 
   5   2  12       46.56       46.67      1.17 o 
   6   2  12       10.26        7.68      1.71 o 
   7   2  12        4.48        6.04      3.99 o 
  -7   3  12       20.45       23.04      3.28 o 
  -6   3  12        3.38        0.96      1.88 o 
  -5   3  12       23.60       23.20      1.50 o 
  -4   3  12       10.39        7.53      1.10 o 
  -3   3  12        7.29        4.16      1.09 o 
  -2   3  12       21.98       19.41      0.71 o 
  -1   3  12       56.12       54.36      0.75 o 
   0   3  12        0.04       -0.01      0.66 o 
   1   3  12       60.58       56.88      1.00 o 
   2   3  12       22.35       21.28      0.85 o 
   3   3  12        7.65        4.69      0.89 o 
   4   3  12       10.62        8.10      0.99 o 
   5   3  12       24.84       22.95      1.27 o 
   6   3  12        3.38        0.78      1.89 o 
   7   3  12       21.27       22.67      4.38 o 
  -6   4  12       22.48       20.87      2.72 o 
  -5   4  12        0.57       -0.05      1.63 o 
  -4   4  12       60.90       62.82      1.59 o 
  -3   4  12      132.22      141.32      2.01 o 
  -2   4  12       99.99       97.14      1.67 o 
  -1   4  12       12.40       12.77      0.79 o 
   0   4  12       35.04       40.15      0.78 o 
   1   4  12       11.21       10.37      0.81 o 
   2   4  12       98.90       97.55      1.30 o 
   3   4  12      128.07      140.42      1.68 o 
   4   4  12       60.60       63.04      1.23 o 
   5   4  12        0.52       -1.38      1.38 o 
   6   4  12       22.17       19.81      2.04 o 
   7   4  12        0.79       -4.50      5.99 o 
  -6   5  12       15.47       12.04      6.57 o 
  -5   5  12       16.39       13.46      1.79 o 
  -4   5  12       52.78       52.90      1.61 o 
  -3   5  12       36.72       37.07      1.22 o 
  -2   5  12        7.60        6.84      1.07 o 
  -1   5  12      182.71      193.84      1.95 o 
   0   5  12        0.66        1.93      0.68 o 
   1   5  12      180.19      187.14      2.00 o 
   2   5  12        8.84        8.49      0.93 o 
   3   5  12       35.67       37.19      1.03 o 
   4   5  12       54.29       57.23      1.38 o 
   5   5  12       17.14       15.68      1.54 o 
   6   5  12       15.87       15.15      2.81 o 
   7   5  12       54.74       50.58      5.61 o 
  -5   6  12        1.84       -0.13      2.33 o 
  -4   6  12       20.15       16.47      1.66 o 
  -3   6  12       28.50       27.58      1.25 o 
  -2   6  12        7.90        4.60      1.15 o 
  -1   6  12       41.47       35.42      1.18 o 
   0   6  12      227.84      250.12      2.02 o 
   1   6  12       40.67       35.79      0.95 o 
   2   6  12        7.04        4.90      0.88 o 
   3   6  12       27.86       27.47      1.16 o 
   4   6  12       20.01       15.46      1.43 o 
   5   6  12        1.88       -0.18      1.69 o 
   6   6  12       53.35       54.92      3.11 o 
  -5   7  12        3.21        4.78      6.37 o 
  -4   7  12       53.52       56.18      1.94 o 
  -3   7  12       16.24       17.53      1.51 o 
  -2   7  12       45.70       48.00      1.36 o 
  -1   7  12       15.78       13.14      1.27 o 
   0   7  12        0.06       -0.72      1.15 o 
   1   7  12       15.50       13.04      1.04 o 
   2   7  12       45.56       48.68      1.30 o 
   3   7  12       16.02       17.89      1.64 o 
   4   7  12       51.63       48.42      1.79 o 
   5   7  12        3.23        2.32      2.26 o 
   6   7  12        5.77       -0.41      5.01 o 
  -5   8  12        5.24        2.43      6.94 o 
  -4   8  12        8.01        5.46      2.33 o 
  -3   8  12       26.87       25.38      2.01 o 
  -2   8  12        7.58        5.78      1.52 o 
  -1   8  12       11.10        8.86      1.49 o 
   0   8  12       98.87       99.53      2.11 o 
   1   8  12       11.14        9.36      1.62 o 
   2   8  12        7.67        4.76      1.48 o 
   3   8  12       25.68       22.26      1.88 o 
   4   8  12        7.93        4.75      2.02 o 
   5   8  12        4.93        1.42      3.82 o 
  -4   9  12       29.45       22.72      3.18 o 
  -3   9  12       13.75       10.11      2.15 o 
  -2   9  12        7.00        4.20      1.99 o 
  -1   9  12       96.77      101.44      3.06 o 
   0   9  12       27.38       23.69      1.61 o 
   1   9  12       97.85      104.16      2.22 o 
   2   9  12        7.19        5.66      2.29 o 
   3   9  12       13.72       11.83      2.00 o 
   4   9  12       29.78       31.09      2.50 o 
   5   9  12       40.87       41.71      6.87 o 
  -4  10  12        2.61        1.28      6.82 o 
  -3  10  12       16.36       14.03      4.11 o 
  -2  10  12        2.16       -0.71      4.16 o 
  -1  10  12       16.35       13.12      2.11 o 
   0  10  12       25.06       25.66      1.75 o 
   1  10  12       17.27       14.34      2.41 o 
   2  10  12        2.02        0.70      2.54 o 
   3  10  12       16.32       14.55      3.26 o 
   4  10  12        2.69       -1.79      7.20 o 
  -2  11  12       21.76       20.44      6.13 o 
  -1  11  12       89.64      114.31      4.32 o 
   0  11  12        0.05       -0.93      5.24 o 
   1  11  12       90.31      112.74      3.54 o 
   2  11  12       21.24       16.83      3.65 o 
   3  11  12       14.43       16.14      5.83 o 
   0  12  12       28.12       31.45      5.94 o 
   1   0  13        0.00       -0.56      1.00 o 
   2   0  13      259.07      274.97      2.39 o 
   3   0  13       33.18       29.73      1.01 o 
   4   0  13      220.70      237.74      2.53 o 
   5   0  13        2.78        4.56      1.55 o 
   6   0  13       79.40       92.09      2.22 o 
   7   0  13        1.98       -3.34      6.38 o 
  -7   1  13        0.38       -2.40      4.86 o 
  -6   1  13       37.13       39.88      2.01 o 
  -5   1  13       72.31       72.21      1.80 o 
  -4   1  13       77.65       79.46      1.65 o 
  -3   1  13       81.49       82.08      1.56 o 
  -2   1  13       19.72       19.48      1.02 o 
  -1   1  13       43.55       41.86      0.98 o 
   0   1  13        4.14        3.46      0.89 o 
   1   1  13       42.61       41.56      1.00 o 
   2   1  13       20.89       19.14      1.13 o 
   3   1  13       79.19       80.11      1.35 o 
   4   1  13       77.77       79.16      1.37 o 
   5   1  13       70.76       71.19      1.68 o 
   6   1  13       38.15       37.20      2.46 o 
  -7   2  13       33.94       34.76      6.19 o 
  -6   2  13       18.88       20.44      2.24 o 
  -5   2  13       58.66       57.32      1.66 o 
  -4   2  13       28.48       25.20      1.32 o 
  -3   2  13        6.91        5.23      1.23 o 
  -2   2  13       51.37       48.00      1.28 o 
  -1   2  13      191.90      183.97      2.33 o 
   0   2  13      109.82      108.16      1.66 o 
   1   2  13      191.33      186.53      1.68 o 
   2   2  13       49.84       47.33      1.23 o 
   3   2  13        7.49        6.58      1.00 o 
   4   2  13       27.83       24.95      1.10 o 
   5   2  13       59.95       58.13      1.57 o 
   6   2  13       19.38       19.31      3.07 o 
   7   2  13       35.26       35.73      7.15 o 
  -6   3  13        3.93       -0.77      2.80 o 
  -5   3  13      114.74      129.54      2.15 o 
  -4   3  13        8.42        7.50      1.37 o 
  -3   3  13      101.23      108.01      1.90 o 
  -2   3  13       10.64        9.62      1.22 o 
  -1   3  13       55.64       52.17      1.44 o 
   0   3  13        7.43        6.38      0.81 o 
   1   3  13       57.24       53.71      1.16 o 
   2   3  13       10.63       10.10      1.11 o 
   3   3  13      102.20      114.01      1.59 o 
   4   3  13        8.38        7.47      1.23 o 
   5   3  13      113.22      128.72      2.21 o 
   6   3  13        3.87        1.20      3.14 o 
  -5   4  13        9.62        7.38      1.91 o 
  -4   4  13       14.99       11.79      1.71 o 
  -3   4  13       31.62       30.80      1.45 o 
  -2   4  13       12.48       10.43      1.25 o 
  -1   4  13       22.53       23.49      1.32 o 
   0   4  13        1.37        0.46      0.86 o 
   1   4  13       25.52       26.76      1.05 o 
   2   4  13       12.80       10.78      0.92 o 
   3   4  13       32.91       30.64      1.18 o 
   4   4  13       14.54       11.23      1.23 o 
   5   4  13        8.84        5.85      1.90 o 
   6   4  13       10.81        9.69      3.35 o 
  -5   5  13       95.13      107.27      3.89 o 
  -4   5  13        2.13        1.16      1.75 o 
  -3   5  13       81.02       82.07      1.69 o 
  -2   5  13       73.51       74.71      1.64 o 
  -1   5  13       55.41       53.15      1.42 o 
   0   5  13       27.68       23.80      1.04 o 
   1   5  13       55.39       53.92      1.17 o 
   2   5  13       73.47       73.35      1.19 o 
   3   5  13       78.56       82.32      1.57 o 
   4   5  13        2.13        0.09      1.42 o 
   5   5  13       93.17      106.22      2.70 o 
   6   5  13       14.21        9.03      4.07 o 
  -5   6  13       36.55       35.23      6.77 o 
  -4   6  13       15.03       15.49      2.12 o 
  -3   6  13       11.27        9.06      1.49 o 
  -2   6  13       30.83       30.44      1.33 o 
  -1   6  13       17.29       17.38      1.34 o 
   0   6  13        5.69        3.73      1.05 o 
   1   6  13       18.08       18.90      1.16 o 
   2   6  13       31.00       31.48      1.14 o 
   3   6  13       11.10        9.72      1.38 o 
   4   6  13       15.67       14.20      1.62 o 
   5   6  13       36.48       36.29      2.66 o 
   6   6  13       12.93        5.78      6.08 o 
  -4   7  13        6.56        3.31      2.70 o 
  -3   7  13       16.75       13.75      1.49 o 
  -2   7  13       76.61       80.70      1.65 o 
  -1   7  13        9.48        8.81      1.44 o 
   0   7  13      138.92      154.73      2.07 o 
   1   7  13        9.23        9.63      1.71 o 
   2   7  13       76.80       78.63      1.75 o 
   3   7  13       16.77       15.31      1.60 o 
   4   7  13        6.50        2.89      2.13 o 
   5   7  13       11.15        9.53      3.32 o 
  -4   8  13       83.51       96.84      4.14 o 
  -3   8  13        8.18        6.02      3.21 o 
  -2   8  13       65.06       67.73      1.89 o 
  -1   8  13       15.69       14.21      1.70 o 
   0   8  13        7.56        4.22      1.73 o 
   1   8  13       15.27       14.12      1.73 o 
   2   8  13       63.60       65.18      2.07 o 
   3   8  13        8.43        7.11      2.10 o 
   4   8  13       82.75      100.27      2.68 o 
   5   8  13        4.19        1.74      5.09 o 
  -4   9  13        0.49       -3.21      6.54 o 
  -3   9  13       14.98       14.09      4.35 o 
  -2   9  13        4.31        2.18      5.65 o 
  -1   9  13       11.38        9.11      2.34 o 
   0   9  13        0.24       -1.75      1.86 o 
   1   9  13       11.30        7.63      1.94 o 
   2   9  13        4.84        3.41      2.55 o 
   3   9  13       15.17       14.41      3.64 o 
  -3  10  13       11.00        7.46      7.00 o 
  -2  10  13       13.80       11.58      7.12 o 
  -1  10  13       29.50       30.12      6.64 o 
   0  10  13       74.00       79.32      3.91 o 
   1  10  13       29.11       24.09      3.40 o 
   2  10  13       14.03        8.13      4.37 o 
   0  11  13        2.40       -2.49      5.01 o 
   1  11  13       24.26       23.15      6.82 o 
   0   0  14       93.20       95.22      2.32 o 
   1   0  14       28.98       25.95      1.20 o 
   2   0  14        0.65       -0.09      1.21 o 
   3   0  14        1.88        0.70      1.36 o 
   4   0  14       61.01       53.55      1.63 o 
   5   0  14       62.45       66.75      1.76 o 
   6   0  14       39.55       36.12      6.01 o 
  -6   1  14       55.61       54.83      4.21 o 
  -5   1  14       65.50       63.21      1.93 o 
  -4   1  14       91.15      103.53      1.97 o 
  -3   1  14       14.17        9.32      1.55 o 
  -2   1  14        9.94        7.76      1.34 o 
  -1   1  14       50.69       46.36      1.37 o 
   0   1  14        1.91        1.97      1.19 o 
   1   1  14       52.60       46.50      1.06 o 
   2   1  14       10.38        8.12      1.19 o 
   3   1  14       15.14        9.58      1.29 o 
   4   1  14       89.92      103.25      2.10 o 
   5   1  14       66.46       62.81      2.15 o 
   6   1  14       54.95       57.50      6.48 o 
  -6   2  14        8.21        6.60      4.45 o 
  -5   2  14       16.28       14.68      1.76 o 
  -4   2  14       17.34       16.44      1.46 o 
  -3   2  14       15.78       16.33      1.47 o 
  -2   2  14       75.30       74.71      1.93 o 
  -1   2  14       29.95       33.15      1.33 o 
   0   2  14       51.44       49.11      1.20 o 
   1   2  14       30.44       33.71      1.19 o 
   2   2  14       74.02       75.90      1.88 o 
   3   2  14       16.44       14.78      1.27 o 
   4   2  14       16.88       16.95      1.60 o 
   5   2  14       17.35       17.27      2.71 o 
   6   2  14        8.25        7.93      6.06 o 
  -5   3  14       10.57        7.46      2.75 o 
  -4   3  14       29.68       25.68      1.69 o 
  -3   3  14       41.01       41.56      1.67 o 
  -2   3  14       11.43        8.98      1.51 o 
  -1   3  14      155.68      163.89      2.37 o 
   0   3  14        2.23        1.92      1.15 o 
   1   3  14      154.33      165.88      1.68 o 
   2   3  14       11.30        8.87      1.44 o 
   3   3  14       40.28       40.56      1.33 o 
   4   3  14       29.04       25.13      1.67 o 
   5   3  14       10.29        8.55      3.12 o 
   6   3  14        4.10        1.92      4.74 o 
  -5   4  14       28.05       27.44      2.96 o 
  -4   4  14       62.98       70.24      1.94 o 
  -3   4  14       54.88       56.48      1.73 o 
  -2   4  14       17.23       13.82      1.33 o 
  -1   4  14       13.28       10.07      1.37 o 
   0   4  14       16.96       10.32      1.44 o 
   1   4  14       13.73       11.37      1.21 o 
   2   4  14       16.71       12.88      1.24 o 
   3   4  14       57.18       59.58      1.43 o 
   4   4  14       62.12       64.83      1.65 o 
   5   4  14       28.68       27.91      4.35 o 
  -4   5  14       22.26       20.20      2.30 o 
  -3   5  14        1.65       -0.66      1.68 o 
  -2   5  14       14.67       12.60      1.49 o 
  -1   5  14       44.16       49.38      1.55 o 
   0   5  14        0.01       -0.68      1.47 o 
   1   5  14       42.74       48.09      1.42 o 
   2   5  14       14.68       12.44      1.25 o 
   3   5  14        1.98        0.62      1.64 o 
   4   5  14       22.51       21.57      2.55 o 
   5   5  14        0.84       -1.74      5.99 o 
  -4   6  14        9.60        7.86      4.23 o 
  -3   6  14       30.90       28.88      1.71 o 
  -2   6  14       56.30       60.12      1.70 o 
  -1   6  14        5.95        4.55      1.60 o 
   0   6  14       60.55       68.22      1.55 o 
   1   6  14        5.83        3.54      1.70 o 
   2   6  14       57.30       63.71      2.39 o 
   3   6  14       30.99       31.02      1.67 o 
   4   6  14        9.29        6.80      2.47 o 
   5   6  14       15.78       13.12      3.49 o 
  -4   7  14       37.46       41.10      4.35 o 
  -3   7  14       51.91       60.23      2.71 o 
  -2   7  14       40.22       42.65      1.87 o 
  -1   7  14       46.95       49.81      1.93 o 
   0   7  14        1.45        1.50      2.20 o 
   1   7  14       47.07       48.71      2.26 o 
   2   7  14       39.71       44.28      2.27 o 
   3   7  14       51.06       61.25      3.90 o 
   4   7  14       37.99       41.31      2.87 o 
  -4   8  14       12.15       11.94      6.55 o 
  -3   8  14        8.32        5.73      4.73 o 
  -2   8  14       64.14       64.78      4.13 o 
  -1   8  14        9.03        7.27      3.25 o 
   0   8  14       50.68       50.40      2.48 o 
   1   8  14        9.80        7.00      3.01 o 
   2   8  14       63.64       68.97      3.24 o 
   3   8  14        8.67        6.58      3.66 o 
   4   8  14       12.55       14.38      7.45 o 
  -3   9  14       18.83       18.38      6.60 o 
  -2   9  14       41.01       48.68      6.10 o 
  -1   9  14       12.95        9.34      4.31 o 
   0   9  14        9.80        4.96      5.85 o 
   1   9  14       13.28       10.02      4.55 o 
   2   9  14       41.71       39.82      6.86 o 
   3   9  14       19.15       15.15      7.21 o 
   0  10  14        0.68       -3.45      6.26 o 
   1   0  15        0.07       -1.41      1.41 o 
   2   0  15       25.78       23.61      1.55 o 
   3   0  15      114.86      119.12      2.03 o 
   4   0  15        1.31        1.31      1.78 o 
   5   0  15       14.25       15.07      3.39 o 
  -5   1  15       17.63       17.13      3.24 o 
  -4   1  15       43.71       47.20      1.86 o 
  -3   1  15       14.97       11.44      1.73 o 
  -2   1  15       24.13       21.39      1.60 o 
  -1   1  15       30.21       30.91      1.63 o 
   0   1  15        8.83        8.56      1.53 o 
   1   1  15       30.17       30.27      1.41 o 
   2   1  15       24.27       21.42      1.41 o 
   3   1  15       15.52       13.86      1.56 o 
   4   1  15       44.71       47.69      2.17 o 
   5   1  15       18.23       17.98      3.24 o 
  -5   2  15       17.79       13.80      4.21 o 
  -4   2  15        9.45        7.78      1.87 o 
  -3   2  15       66.42       69.04      1.88 o 
  -2   2  15       26.13       26.12      1.61 o 
  -1   2  15       25.76       28.76      1.81 o 
   0   2  15      104.54      116.28      1.97 o 
   1   2  15       25.13       25.54      1.46 o 
   2   2  15       25.37       26.96      1.60 o 
   3   2  15       66.01       72.71      1.75 o 
   4   2  15        9.53        8.35      2.38 o 
   5   2  15       17.58       17.84      3.90 o 
  -5   3  15        1.97        0.15      6.68 o 
  -4   3  15       20.05       16.33      2.37 o 
  -3   3  15        2.68        2.10      1.93 o 
  -2   3  15       56.89       57.53      1.69 o 
  -1   3  15        1.48       -1.25      1.74 o 
   0   3  15        0.13       -0.93      1.47 o 
   1   3  15        1.30       -0.25      1.53 o 
   2   3  15       55.80       56.26      1.90 o 
   3   3  15        2.45        0.43      1.47 o 
   4   3  15       20.01       18.26      3.23 o 
   5   3  15        2.06       -0.70      3.80 o 
  -4   4  15       10.72        9.64      3.51 o 
  -3   4  15       26.15       24.22      1.94 o 
  -2   4  15       17.12       17.03      1.87 o 
  -1   4  15       55.90       53.34      1.72 o 
   0   4  15       52.96       53.16      1.65 o 
   1   4  15       56.55       58.99      1.65 o 
   2   4  15       16.43       14.82      1.56 o 
   3   4  15       26.25       25.41      2.27 o 
   4   4  15       10.73       11.16      4.00 o 
   5   4  15        3.10        4.00      6.49 o 
  -4   5  15       24.19       24.55      4.19 o 
  -3   5  15        6.08        2.29      2.33 o 
  -2   5  15       11.79        9.96      1.55 o 
  -1   5  15       54.65       58.07      1.77 o 
   0   5  15       34.97       35.09      1.83 o 
   1   5  15       55.17       59.08      2.00 o 
   2   5  15       11.84       10.35      2.64 o 
   3   5  15        6.20        1.69      5.50 o 
   4   5  15       24.66       26.65      5.97 o 
  -4   6  15        8.53        6.17      6.10 o 
  -3   6  15       34.47       34.03      3.47 o 
  -2   6  15        3.50        0.67      2.51 o 
  -1   6  15        0.64       -1.38      2.32 o 
   0   6  15       93.27      107.98      3.37 o 
   1   6  15        0.84       -0.17      3.06 o 
   2   6  15        3.52        1.41      3.72 o 
   3   6  15       34.79       37.32      5.49 o 
  -3   7  15       17.34       17.95      7.05 o 
  -2   7  15       13.12       17.20      6.30 o 
  -1   7  15       91.43      102.91      4.07 o 
   0   7  15       31.12       35.12      3.30 o 
   1   7  15       90.56      103.93      3.41 o 
   2   7  15       12.99       12.04      6.53 o 
   3   7  15       17.22       20.78      4.54 o 
  -1   8  15        5.78        5.91      5.76 o 
   0   8  15       35.32       39.30      4.65 o 
   1   8  15        5.97        5.06      4.28 o 
   0   9  15       80.05       83.51      7.06 o 
   0   0  16        2.94        4.06      4.27 o 
   1   0  16       63.73       65.24      2.13 o 
   2   0  16        7.48        6.13      1.93 o 
   3   0  16       18.65       15.91      2.39 o 
   4   0  16        0.85       -1.69      4.55 o 
  -4   1  16       11.12        7.50      3.33 o 
  -3   1  16       50.17       58.16      2.39 o 
  -2   1  16       45.64       51.12      1.92 o 
  -1   1  16       51.99       57.28      2.10 o 
   0   1  16       51.87       56.69      2.73 o 
   1   1  16       50.98       55.23      2.02 o 
   2   1  16       45.70       51.48      1.77 o 
   3   1  16       49.66       54.55      2.36 o 
   4   1  16       10.99        9.38      3.10 o 
  -4   2  16       25.27       26.94      3.70 o 
  -3   2  16       12.22       11.59      2.37 o 
  -2   2  16       34.69       34.56      1.84 o 
  -1   2  16        1.32       -0.61      2.14 o 
   0   2  16        1.96       -0.16      2.04 o 
   1   2  16        1.03       -0.08      2.57 o 
   2   2  16       36.06       38.20      2.27 o 
   3   2  16       11.99        9.19      2.43 o 
   4   2  16       24.84       25.48      3.51 o 
  -4   3  16        4.77        3.70      6.24 o 
  -3   3  16        6.09        4.10      2.74 o 
  -2   3  16       42.50       41.11      2.07 o 
  -1   3  16        5.55        3.62      1.93 o 
   0   3  16      108.00      126.00      2.16 o 
   1   3  16        5.50        3.08      2.04 o 
   2   3  16       42.28       42.87      2.33 o 
   3   3  16        6.29        3.09      3.31 o 
   4   3  16        4.69       -0.94      3.89 o 
  -4   4  16        6.36        2.38      6.70 o 
  -3   4  16        1.11       -1.98      3.64 o 
  -2   4  16        4.50        0.93      2.62 o 
  -1   4  16        2.48       -0.89      2.08 o 
   0   4  16       35.58       31.16      2.17 o 
   1   4  16        2.31        0.13      2.83 o 
   2   4  16        4.80        0.11      2.50 o 
   3   4  16        1.16       -0.10      6.01 o 
  -3   5  16       12.73       10.13      4.66 o 
  -2   5  16       74.79       80.81      2.61 o 
  -1   5  16       18.46       18.59      2.30 o 
   0   5  16       56.56       62.38      2.63 o 
   1   5  16       18.14       17.43      3.50 o 
   2   5  16       76.79       79.59      5.79 o 
  -2   6  16       22.65       28.88      6.87 o 
  -1   6  16       56.46       62.32      4.31 o 
   0   6  16       28.02       27.21      4.49 o 
   1   6  16       55.98       60.57      4.48 o 
   2   6  16       22.69       23.08      6.40 o 
   0   7  16       14.35       12.22      4.68 o 
   1   7  16        2.29       -1.08      6.91 o 
   1   0  17       13.68       12.31      3.91 o 
   2   0  17       23.50       25.09      4.13 o 
   3   0  17       38.01       38.99      4.13 o 
  -3   1  17        7.20        4.03      7.11 o 
  -2   1  17       21.94       18.67      4.05 o 
  -1   1  17       46.24       46.15      4.68 o 
   0   1  17        4.58       -1.27      3.45 o 
   1   1  17       46.20       44.53      5.25 o 
   2   1  17       21.23       20.36      4.30 o 
   3   1  17        7.32        5.35      4.34 o 
  -3   2  17        0.91       -4.40      6.11 o 
  -2   2  17       24.19       27.48      6.62 o 
  -1   2  17       31.54       32.26      3.58 o 
   0   2  17       31.53       32.25      4.19 o 
   1   2  17       32.40       27.33      3.50 o 
   2   2  17       24.19       26.72      4.15 o 
   3   2  17        1.15        0.68      6.96 o 
  -2   3  17       21.84       21.37      4.71 o 
  -1   3  17       21.92       20.59      3.59 o 
   0   3  17       25.10       24.70      3.44 o 
   1   3  17       22.48       17.50      3.44 o 
   2   3  17       22.64       18.76      6.32 o 
  -2   4  17        9.86        7.91      4.72 o 
  -1   4  17       44.79       50.76      2.70 o 
   0   4  17       34.25       30.05      2.75 o 
   1   4  17       45.39       44.80      4.87 o 
  -1   5  17        4.81       -2.34      6.67 o 
   1   5  17        5.32       -1.45      5.16 o 
                                                 
